# Supplementary material for: Poly[[bis­(μ-4,4′-bipyridine-κ2 N:N′)copper(I)] perchlorate 0.24-hydrate]
Source: Acta Crystallogr Sect E Struct Rep Online. 2012 Apr 25;68(Pt 5):m660–1. doi: 10.1107/S1600536812017266 (PMC3344380; doi:10.1107/S1600536812017266)
Supplement: Supplementary file 1 [file e-68-0m660-sup1.cif]

##############################################################################
#                                                                            #
# This CIF contains the data in a paper accepted for publication in          #
# Acta Crystallographica Section E. It conforms to the requirements of       #
# Notes for Authors for Acta Crystallographica Section E, and has been       #
# peer reviewed under the auspices of the IUCr Commission on Journals.       #
#                                                                            #
# Full details of the Crystallographic Information File format               #
# are given in the paper "The Crystallographic Information File (CIF):       #
# a New Standard Archive File for Crystallography" by S. R. Hall, F. H.      #
# Allen and I. D. Brown [Acta Cryst. (1991), A47, 655-685].                  #
#                                                                            #
# The current version of the core CIF dictionary is obtainable from          #
# ftp://ftp.iucr.org/pub/cif_core.dic.                                       #
#                                                                            #
# Software is freely available for graphical display of the structure(s)     #
# in this CIF. For information consult the CIF software page                 #
# http://www.iucr.org/resources/cif/software.                                #
#                                                                            #
# This file may be used for bona fide research purposes within the           #
# scientific community so long as proper attribution is given to the journal # 
# article from which it was obtained.                                        #
#                                                                            #
##############################################################################
data_global
_audit_creation_method     'manual editing of SHELXL-97 cif file'
_journal_date_recd_electronic     2012-02-29
_journal_date_accepted     2012-04-18
_journal_name_full     'Acta Crystallographica, Section E'
_journal_year     2012
_journal_volume     68
_journal_issue      5
_journal_page_first     m660
_journal_page_last     m661
_journal_paper_category     QM
_journal_paper_doi     10.1107/S1600536812017266
_journal_coeditor_code     GK2464
_publ_contact_author_name     'Cheng-Zhi Xie '
_publ_contact_author_address
;
Tianjin Key Laboratory on Technologies Enabling Development of Clinical
Therapeutics and Diagnostics (Theranostics)
School of Pharmacy,
Tianjin Medical University,
Tianjin 300070
People's Republic of China
;
_publ_contact_author_email     xiechengzhi@tijmu.edu.cn
_publ_contact_author_fax     '0086-022-23542805'
_publ_contact_author_phone     '0086-022-23542805'
_publ_section_title
;
Poly[[bis(\m-4,4'-bipyridine-\k^2^<i>N</i>:<i>N</i>')copper(I)] perchlorate
0.24-hydrate]
;
loop_
    _publ_author_name
    _publ_author_address
    'Chun-Yan Zhang'
;
Tianjin Key Laboratory on Technologies Enabling Development of Clinical
Therapeutics and Diagnostics (Theranostics)
School of Pharmacy,
Tianjin Medical University,
Tianjin 300070
People's Republic of China
Clinical Medical College of Tianjin Medical University,
Tianjin Medical University,
Tianjin 300070
People's Republic of China
;
    'Xue-Jun Yao'
;
Department of Pharmacy,
The Second Affiliated Hospital of Tianjin Medical University,
Tianjin 300211
People's Republic of China
;
    'Run-Ling Wang'
;
Tianjin Key Laboratory on Technologies Enabling Development of Clinical
Therapeutics and Diagnostics (Theranostics)
School of Pharmacy,
Tianjin Medical University,
Tianjin 300070
People's Republic of China
;
    'Cheng-Zhi Xie'
;
Tianjin Key Laboratory on Technologies Enabling Development of Clinical
Therapeutics and Diagnostics (Theranostics)
School of Pharmacy,
Tianjin Medical University,
Tianjin 300070
People's Republic of China
;
data_I
_chemical_name_systematic
;
Poly[[bis(\m-4,4'-bipyridine-\k^2^<i>N</i>:<i>N</i>')copper(I)] perchlorate
0.24-hydrate]
;
_chemical_name_common     ?
_chemical_formula_moiety     'C20 H16 Cu N4 +, Cl O4 -, 0.24(H2 O)'
_chemical_formula_sum     'C20 H16.48 Cl Cu N4 O4.24'
_chemical_formula_iupac     '[Cu (C10 H8 N2)2] Cl O4, 0.24H2 O'
_chemical_formula_weight     479.68
_chemical_melting_point     ?
_symmetry_cell_setting     monoclinic
_symmetry_space_group_name_H-M     'P 21/c'
_symmetry_space_group_name_hall     '-P 2ybc'
loop_
    _symmetry_equiv_pos_as_xyz
    'x, y, z'
    '-x, y+1/2, -z+1/2'
    '-x, -y, -z'
    'x, -y-1/2, z-1/2'
_cell_length_a     7.1894(14)
_cell_length_b     32.380(7)
_cell_length_c     17.319(4)
_cell_angle_alpha     90.00
_cell_angle_beta     100.40(3)
_cell_angle_gamma     90.00
_cell_volume     3965.6(14)
_cell_formula_units_Z     8
_cell_measurement_reflns_used     36980
_cell_measurement_theta_min     3.05
_cell_measurement_theta_max     25.50
_cell_measurement_temperature     293(2)
_exptl_crystal_description     block
_exptl_crystal_colour     orange
_exptl_crystal_size_max     0.26
_exptl_crystal_size_mid     0.11
_exptl_crystal_size_min     0.11
_exptl_crystal_density_diffrn     1.607
_exptl_crystal_density_meas     ?
_exptl_crystal_density_method     'not measured'
_exptl_crystal_F_000     1955
_exptl_absorpt_coefficient_mu     1.274
_exptl_absorpt_correction_type     multi-scan
_exptl_absorpt_process_details     '(ABSCOR; Higashi, 1995)'
_exptl_absorpt_correction_T_min     0.732
_exptl_absorpt_correction_T_max     0.877
_exptl_special_details     ?
_diffrn_ambient_temperature     293(2)
_diffrn_radiation_type     MoK\a
_diffrn_radiation_wavelength     0.71073
_diffrn_radiation_source     'fine-focus sealed tube'
_diffrn_radiation_monochromator     graphite
_diffrn_measurement_device_type     'Rigaku R-AXIS RAPID IP area-detector'
_diffrn_measurement_method     '\w scans'
_diffrn_detector_area_resol_mean     ?
_diffrn_reflns_number     29543
_diffrn_reflns_av_R_equivalents     0.0953
_diffrn_reflns_av_sigmaI/netI     0.0831
_diffrn_reflns_theta_min     3.05
_diffrn_reflns_theta_max     25.03
_diffrn_reflns_theta_full     25.00
_diffrn_measured_fraction_theta_max     0.975
_diffrn_measured_fraction_theta_full     0.975
_diffrn_reflns_limit_h_min     -8
_diffrn_reflns_limit_h_max     8
_diffrn_reflns_limit_k_min     -38
_diffrn_reflns_limit_k_max     38
_diffrn_reflns_limit_l_min     -20
_diffrn_reflns_limit_l_max     20
_diffrn_standards_number     0
_diffrn_standards_interval_count     0
_diffrn_standards_interval_time     0
_diffrn_standards_decay_%     .
_refine_special_details
;
Refinement of <i>F</i>^2^ against ALL reflections. The weighted <i>R</i>-factor
<i>wR</i> and goodness of fit <i>S</i> are based on <i>F</i>^2^, conventional
<i>R</i>-factors <i>R</i> are based on <i>F</i>, with <i>F</i> set to zero for
negative <i>F</i>^2^. The threshold expression of <i>F</i>^2^ >
\s(<i>F</i>^2^) is used only for calculating <i>R</i>-factors(gt) <i>etc</i>.
and is not relevant to the choice of reflections for refinement.
<i>R</i>-factors based on <i>F</i>^2^ are statistically about twice as large
as those based on <i>F</i>, and <i>R</i>- factors based on ALL data will be
even larger.
;
_reflns_number_total     6849
_reflns_number_gt     4507
_reflns_threshold_expression     I>2sigma(I)
_refine_ls_structure_factor_coef     Fsqd
_refine_ls_matrix_type     full
_refine_ls_R_factor_all     0.1044
_refine_ls_R_factor_gt     0.0700
_refine_ls_wR_factor_gt     0.1769
_refine_ls_wR_factor_ref     0.2009
_refine_ls_goodness_of_fit_ref     1.036
_refine_ls_restrained_S_all     1.036
_refine_ls_number_reflns     6849
_refine_ls_number_parameters     547
_refine_ls_number_restraints     0
_refine_ls_hydrogen_treatment     constr
_refine_ls_weighting_scheme     calc
_refine_ls_weighting_details
         'calc w=1/[\s^2^(Fo^2^)+(0.0887P)^2^+9.2459P] where P=(Fo^2^+2Fc^2^)/3'
_atom_sites_solution_hydrogens     geom
_atom_sites_solution_primary     direct
_atom_sites_solution_secondary     difmap
_refine_ls_shift/su_max     0.000
_refine_ls_shift/su_mean     0.000
_refine_diff_density_max     1.432
_refine_diff_density_min     -0.862
_refine_ls_extinction_method     none
_refine_ls_extinction_coef     ?
loop_
    _atom_type_symbol
    _atom_type_description
    _atom_type_scat_dispersion_real
    _atom_type_scat_dispersion_imag
    _atom_type_scat_source
    'C' 'C' 0.0033 0.0016
                         'International Tables Vol C Tables 4.2.6.8 and 6.1.1.4'
    'H' 'H' 0.0000 0.0000
                         'International Tables Vol C Tables 4.2.6.8 and 6.1.1.4'
    'N' 'N' 0.0061 0.0033
                         'International Tables Vol C Tables 4.2.6.8 and 6.1.1.4'
    'O' 'O' 0.0106 0.0060
                         'International Tables Vol C Tables 4.2.6.8 and 6.1.1.4'
    'Cu' 'Cu' 0.3201 1.2651
                         'International Tables Vol C Tables 4.2.6.8 and 6.1.1.4'
    'Cl' 'Cl' 0.1484 0.1585
                         'International Tables Vol C Tables 4.2.6.8 and 6.1.1.4'
_computing_data_collection     'RAPID-AUTO (Rigaku, 2004)'
_computing_cell_refinement     'RAPID-AUTO (Rigaku, 2004)'
_computing_data_reduction     'RAPID-AUTO (Rigaku, 2004)'
_computing_structure_solution     'SHELXS97 (Sheldrick, 2008)'
_computing_structure_refinement     'SHELXL97 (Sheldrick, 2008)'
_computing_molecular_graphics
            'SHELXTL (Sheldrick, 2008) and DIAMOND (Brandenburg & Berndt, 2005)'
_computing_publication_material     'SHELXTL (Sheldrick, 2008)'
loop_
    _atom_site_type_symbol
    _atom_site_label
    _atom_site_fract_x
    _atom_site_fract_y
    _atom_site_fract_z
    _atom_site_U_iso_or_equiv
    _atom_site_adp_type
    _atom_site_calc_flag
    _atom_site_refinement_flags
    _atom_site_occupancy
    _atom_site_symmetry_multiplicity
    _atom_site_disorder_assembly
    _atom_site_disorder_group
    C C1 -0.2429(8) 0.09009(17) 0.6490(4) 0.0320(14) Uani d . 1 1 . .
    H H1 -0.2089 0.0651 0.6289 0.038 Uiso calc R 1 1 . .
    C C2 -0.3824(8) 0.08945(17) 0.6942(3) 0.0307(13) Uani d . 1 1 . .
    H H2 -0.4415 0.0647 0.7026 0.037 Uiso calc R 1 1 . .
    C C3 -0.4345(8) 0.12579(17) 0.7270(3) 0.0272(12) Uani d . 1 1 . .
    C C4 -0.3394(9) 0.16107(17) 0.7119(4) 0.0344(14) Uani d . 1 1 . .
    H H4 -0.3671 0.1862 0.7334 0.041 Uiso calc R 1 1 . .
    C C5 -0.2037(8) 0.15924(17) 0.6653(4) 0.0329(14) Uani d . 1 1 . .
    H H5 -0.1432 0.1836 0.6560 0.039 Uiso calc R 1 1 . .
    C C6 -0.8364(9) 0.09490(19) 0.8285(4) 0.0378(15) Uani d . 1 1 . .
    H H6 -0.9146 0.0722 0.8301 0.045 Uiso calc R 1 1 . .
    C C7 -0.7093(9) 0.09400(19) 0.7771(4) 0.0380(15) Uani d . 1 1 . .
    H H7 -0.7070 0.0715 0.7439 0.046 Uiso calc R 1 1 . .
    C C8 -0.5853(8) 0.12672(16) 0.7754(3) 0.0274(12) Uani d . 1 1 . .
    C C9 -0.6128(9) 0.16069(18) 0.8199(3) 0.0343(14) Uani d . 1 1 . .
    H H9 -0.5412 0.1844 0.8171 0.041 Uiso calc R 1 1 . .
    C C10 -0.7446(9) 0.16006(18) 0.8682(4) 0.0360(15) Uani d . 1 1 . .
    H H10 -0.7601 0.1837 0.8969 0.043 Uiso calc R 1 1 . .
    C C11 0.2471(9) 0.20186(18) 0.6009(3) 0.0335(14) Uani d . 1 1 . .
    H H11 0.2313 0.1948 0.6514 0.040 Uiso calc R 1 1 . .
    C C12 0.3796(9) 0.23233(19) 0.5929(3) 0.0348(14) Uani d . 1 1 . .
    H H12 0.4467 0.2456 0.6368 0.042 Uiso calc R 1 1 . .
    C C13 0.4093(8) 0.24236(16) 0.5185(3) 0.0280(13) Uani d . 1 1 . .
    C C14 0.2909(8) 0.22430(17) 0.4555(3) 0.0310(13) Uani d . 1 1 . .
    H H14 0.2997 0.2319 0.4045 0.037 Uiso calc R 1 1 . .
    C C15 0.1605(9) 0.19513(17) 0.4680(3) 0.0304(13) Uani d . 1 1 . .
    H H15 0.0818 0.1838 0.4247 0.036 Uiso calc R 1 1 . .
    C C16 0.7924(9) 0.29751(18) 0.4372(4) 0.0352(14) Uani d . 1 1 . .
    H H16 0.8650 0.2931 0.3986 0.042 Uiso calc R 1 1 . .
    C C17 0.6609(9) 0.26805(19) 0.4472(3) 0.0355(14) Uani d . 1 1 . .
    H H17 0.6426 0.2451 0.4145 0.043 Uiso calc R 1 1 . .
    C C18 0.5554(8) 0.27271(17) 0.5065(3) 0.0278(12) Uani d . 1 1 . .
    C C19 0.5869(9) 0.30835(18) 0.5514(4) 0.0343(14) Uani d . 1 1 . .
    H H19 0.5204 0.3129 0.5919 0.041 Uiso calc R 1 1 . .
    C C20 0.7157(9) 0.33673(19) 0.5360(4) 0.0366(15) Uani d . 1 1 . .
    H H20 0.7317 0.3607 0.5660 0.044 Uiso calc R 1 1 . .
    C C21 -0.3331(9) 0.14752(18) 0.4278(3) 0.0342(14) Uani d . 1 1 . .
    H H21 -0.3599 0.1640 0.4685 0.041 Uiso calc R 1 1 . .
    C C22 -0.4564(9) 0.14808(19) 0.3586(3) 0.0352(14) Uani d . 1 1 . .
    H H22 -0.5655 0.1640 0.3533 0.042 Uiso calc R 1 1 . .
    C C23 -0.4197(8) 0.12482(16) 0.2958(3) 0.0261(12) Uani d . 1 1 . .
    C C24 -0.2568(9) 0.1018(2) 0.3082(4) 0.0414(16) Uani d . 1 1 . .
    H H24 -0.2257 0.0860 0.2675 0.050 Uiso calc R 1 1 . .
    C C25 -0.1385(9) 0.1020(2) 0.3803(4) 0.0386(15) Uani d . 1 1 . .
    H H25 -0.0298 0.0858 0.3872 0.046 Uiso calc R 1 1 . .
    C C26 -0.6627(9) 0.09736(18) 0.0896(4) 0.0342(14) Uani d . 1 1 . .
    H H26 -0.6517 0.0774 0.0521 0.041 Uiso calc R 1 1 . .
    C C27 -0.5376(8) 0.09632(18) 0.1602(3) 0.0326(13) Uani d . 1 1 . .
    H H27 -0.4438 0.0762 0.1690 0.039 Uiso calc R 1 1 . .
    C C28 -0.5519(8) 0.12528(16) 0.2182(3) 0.0267(12) Uani d . 1 1 . .
    C C29 -0.6942(8) 0.15461(19) 0.1994(3) 0.0341(14) Uani d . 1 1 . .
    H H29 -0.7087 0.1751 0.2355 0.041 Uiso calc R 1 1 . .
    C C30 -0.8129(8) 0.15356(18) 0.1282(3) 0.0329(14) Uani d . 1 1 . .
    H H30 -0.9084 0.1732 0.1179 0.040 Uiso calc R 1 1 . .
    C C31 0.3277(10) 0.0863(2) 0.4967(4) 0.0475(19) Uani d . 1 1 . .
    H H31 0.3389 0.1124 0.4758 0.057 Uiso calc R 1 1 . .
    C C32 0.4468(9) 0.05619(19) 0.4798(4) 0.0428(17) Uani d . 1 1 . .
    H H32 0.5359 0.0624 0.4487 0.051 Uiso calc R 1 1 . .
    C C33 0.4365(8) 0.01689(18) 0.5083(3) 0.0302(13) Uani d . 1 1 . .
    C C34 0.3011(11) 0.0112(2) 0.5549(5) 0.058(2) Uani d . 1 1 . .
    H H34 0.2883 -0.0145 0.5771 0.070 Uiso calc R 1 1 . .
    C C35 0.1855(10) 0.0430(2) 0.5688(5) 0.051(2) Uani d . 1 1 . .
    H H35 0.0945 0.0376 0.5994 0.061 Uiso calc R 1 1 . .
    C C36 -1.1328(9) 0.0501(2) 1.0417(4) 0.0392(15) Uani d . 1 1 . .
    H H36 -1.0340 0.0554 1.0832 0.047 Uiso calc R 1 1 . .
    C C37 -1.2718(9) 0.02264(19) 1.0534(4) 0.0367(14) Uani d . 1 1 . .
    H H37 -1.2641 0.0098 1.1020 0.044 Uiso calc R 1 1 . .
    C C38 -1.4211(8) 0.01396(17) 0.9944(3) 0.0287(12) Uani d . 1 1 . .
    C C39 -1.4179(10) 0.0331(2) 0.9230(4) 0.0467(17) Uani d . 1 1 . .
    H H39 -1.5127 0.0277 0.8800 0.056 Uiso calc R 1 1 . .
    C C40 -1.2740(10) 0.0599(2) 0.9161(4) 0.0480(18) Uani d . 1 1 . .
    H H40 -1.2755 0.0722 0.8674 0.058 Uiso calc R 1 1 . .
    N N1 -0.1530(7) 0.12431(13) 0.6323(3) 0.0273(10) Uani d . 1 1 . .
    N N2 -0.8522(7) 0.12694(14) 0.8760(3) 0.0279(10) Uani d . 1 1 . .
    N N3 0.1415(7) 0.18220(14) 0.5406(3) 0.0321(11) Uani d . 1 1 . .
    N N4 0.8213(7) 0.33187(15) 0.4796(3) 0.0313(11) Uani d . 1 1 . .
    N N5 -0.1744(7) 0.12460(13) 0.4413(3) 0.0270(10) Uani d . 1 1 . .
    N N6 -0.7985(7) 0.12572(14) 0.0731(3) 0.0296(11) Uani d . 1 1 . .
    N N7 0.1957(7) 0.08080(15) 0.5413(3) 0.0299(11) Uani d . 1 1 . .
    N N8 -1.1333(7) 0.06960(14) 0.9737(3) 0.0325(11) Uani d . 1 1 . .
    O O1 -0.0666(15) -0.0130(2) 0.6676(5) 0.139(4) Uani d . 1 1 . .
    O O2 -0.3401(12) -0.0158(3) 0.7042(7) 0.164(4) Uani d . 1 1 . .
    O O3 -0.0968(9) -0.06143(15) 0.7597(4) 0.0711(18) Uani d . 1 1 . .
    O O4 -0.1105(17) 0.0063(2) 0.7922(5) 0.148(4) Uani d . 1 1 . .
    O O6 -0.0371(9) 0.30827(15) 0.7768(3) 0.0673(17) Uani d . 1 1 . .
    O O7 -0.2910(7) 0.26223(16) 0.7630(3) 0.0585(14) Uani d . 1 1 . .
    O O8 -0.0905(8) 0.26365(15) 0.6697(3) 0.0589(15) Uani d . 1 1 . .
    O O9 0.0181(8) 0.23755(19) 0.7945(3) 0.0713(16) Uani d . 1 1 . .
    O O1W 0.3437(18) -0.0047(4) 0.7547(7) 0.073(5) Uiso d P 0.480(17) 1 . .
    Cl Cl1 -0.1334(3) -0.02079(5) 0.73353(11) 0.0575(6) Uani d . 1 1 . .
    Cl Cl2 -0.0999(2) 0.26851(5) 0.75064(9) 0.0403(4) Uani d . 1 1 . .
    Cu Cu1 0.00680(10) 0.12611(2) 0.54984(4) 0.0274(2) Uani d . 1 1 . .
    Cu Cu2 -0.98541(10) 0.12353(2) 0.96766(4) 0.0285(2) Uani d . 1 1 . .
loop_
    _atom_site_aniso_label
    _atom_site_aniso_U_11
    _atom_site_aniso_U_22
    _atom_site_aniso_U_33
    _atom_site_aniso_U_12
    _atom_site_aniso_U_13
    _atom_site_aniso_U_23
    C1 0.035(3) 0.025(3) 0.039(3) -0.002(2) 0.014(3) -0.003(2)
    C2 0.030(3) 0.025(3) 0.039(3) -0.002(2) 0.010(3) 0.000(2)
    C3 0.024(3) 0.031(3) 0.027(3) 0.000(2) 0.007(3) 0.005(2)
    C4 0.040(4) 0.022(3) 0.045(4) -0.004(3) 0.019(3) -0.003(2)
    C5 0.034(3) 0.027(3) 0.042(3) -0.008(3) 0.018(3) 0.000(3)
    C6 0.034(3) 0.034(3) 0.050(4) -0.010(3) 0.019(3) -0.004(3)
    C7 0.043(4) 0.037(3) 0.040(4) -0.009(3) 0.022(3) -0.011(3)
    C8 0.027(3) 0.025(3) 0.031(3) -0.001(2) 0.007(3) -0.001(2)
    C9 0.039(4) 0.032(3) 0.035(3) -0.005(3) 0.014(3) 0.001(3)
    C10 0.044(4) 0.027(3) 0.042(4) -0.001(3) 0.021(3) -0.006(3)
    C11 0.041(4) 0.033(3) 0.027(3) -0.006(3) 0.009(3) 0.002(3)
    C12 0.036(3) 0.042(4) 0.025(3) -0.011(3) 0.002(3) -0.004(3)
    C13 0.026(3) 0.023(3) 0.037(3) -0.001(2) 0.011(3) 0.001(2)
    C14 0.035(3) 0.031(3) 0.027(3) 0.002(3) 0.005(3) 0.002(2)
    C15 0.036(3) 0.027(3) 0.029(3) -0.003(2) 0.006(3) -0.001(2)
    C16 0.039(4) 0.037(3) 0.034(3) -0.004(3) 0.017(3) -0.008(3)
    C17 0.040(4) 0.039(3) 0.031(3) -0.011(3) 0.014(3) -0.007(3)
    C18 0.023(3) 0.031(3) 0.030(3) -0.005(2) 0.006(3) 0.001(2)
    C19 0.030(3) 0.037(3) 0.039(3) -0.001(3) 0.015(3) 0.001(3)
    C20 0.035(3) 0.038(3) 0.040(4) -0.007(3) 0.015(3) -0.012(3)
    C21 0.039(4) 0.034(3) 0.030(3) 0.009(3) 0.007(3) -0.003(3)
    C22 0.036(3) 0.038(3) 0.032(3) 0.011(3) 0.006(3) -0.002(3)
    C23 0.026(3) 0.022(3) 0.032(3) 0.000(2) 0.010(3) 0.002(2)
    C24 0.039(4) 0.044(4) 0.042(4) 0.014(3) 0.012(3) -0.012(3)
    C25 0.036(4) 0.047(4) 0.033(3) 0.012(3) 0.006(3) -0.007(3)
    C26 0.036(3) 0.033(3) 0.033(3) 0.005(3) 0.005(3) -0.007(3)
    C27 0.028(3) 0.035(3) 0.033(3) 0.008(3) 0.001(3) -0.002(3)
    C28 0.027(3) 0.022(3) 0.034(3) -0.004(2) 0.014(3) 0.002(2)
    C29 0.033(3) 0.038(3) 0.032(3) 0.006(3) 0.005(3) -0.005(3)
    C30 0.033(3) 0.031(3) 0.036(3) 0.008(3) 0.009(3) -0.003(3)
    C31 0.050(4) 0.030(3) 0.072(5) 0.010(3) 0.038(4) 0.013(3)
    C32 0.039(4) 0.033(3) 0.065(4) 0.004(3) 0.033(4) 0.008(3)
    C33 0.025(3) 0.032(3) 0.034(3) -0.002(2) 0.005(3) -0.006(2)
    C34 0.065(5) 0.033(4) 0.091(6) 0.017(3) 0.052(5) 0.025(4)
    C35 0.045(4) 0.042(4) 0.077(5) 0.008(3) 0.039(4) 0.016(4)
    C36 0.034(3) 0.051(4) 0.031(3) -0.005(3) -0.001(3) 0.004(3)
    C37 0.039(4) 0.041(4) 0.028(3) -0.008(3) 0.002(3) 0.006(3)
    C38 0.028(3) 0.029(3) 0.030(3) 0.002(2) 0.006(3) 0.000(2)
    C39 0.044(4) 0.062(5) 0.029(3) -0.017(3) -0.006(3) 0.014(3)
    C40 0.046(4) 0.065(5) 0.032(4) -0.018(4) 0.003(3) 0.012(3)
    N1 0.027(2) 0.027(2) 0.029(3) 0.002(2) 0.006(2) -0.0013(19)
    N2 0.023(2) 0.028(2) 0.034(3) 0.000(2) 0.008(2) -0.004(2)
    N3 0.034(3) 0.027(3) 0.036(3) -0.001(2) 0.009(2) 0.001(2)
    N4 0.029(3) 0.036(3) 0.031(3) -0.006(2) 0.010(2) -0.003(2)
    N5 0.026(2) 0.025(2) 0.031(3) -0.0022(19) 0.008(2) -0.002(2)
    N6 0.023(2) 0.031(3) 0.036(3) 0.000(2) 0.009(2) -0.003(2)
    N7 0.025(3) 0.035(3) 0.030(3) 0.002(2) 0.005(2) 0.001(2)
    N8 0.032(3) 0.030(3) 0.036(3) -0.001(2) 0.008(3) 0.004(2)
    O1 0.239(11) 0.061(4) 0.159(8) 0.025(5) 0.145(8) 0.038(5)
    O2 0.081(6) 0.145(8) 0.247(13) 0.027(5) -0.019(7) 0.036(8)
    O3 0.085(4) 0.047(3) 0.095(4) 0.021(3) 0.053(4) 0.026(3)
    O4 0.254(12) 0.083(5) 0.088(6) 0.005(6) -0.017(7) -0.036(4)
    O6 0.091(4) 0.048(3) 0.070(4) -0.034(3) 0.034(4) -0.021(3)
    O7 0.044(3) 0.063(3) 0.072(4) -0.012(2) 0.019(3) -0.008(3)
    O8 0.094(4) 0.051(3) 0.036(3) 0.004(3) 0.024(3) 0.002(2)
    O9 0.068(4) 0.082(4) 0.058(4) 0.008(3) -0.005(3) 0.027(3)
    Cl1 0.0898(15) 0.0381(9) 0.0517(11) 0.0202(9) 0.0316(11) 0.0095(8)
    Cl2 0.0521(10) 0.0365(8) 0.0328(8) -0.0097(7) 0.0087(8) -0.0008(6)
    Cu1 0.0257(4) 0.0265(4) 0.0330(4) 0.0005(3) 0.0132(3) 0.0002(3)
    Cu2 0.0254(4) 0.0294(4) 0.0336(4) 0.0021(3) 0.0131(3) 0.0015(3)
_geom_special_details
;
 All esds (except the esd in the dihedral angle between two l.s. planes)
 are estimated using the full covariance matrix.  The cell esds are taken
 into account individually in the estimation of esds in distances, angles
 and torsion angles; correlations between esds in cell parameters are only
 used when they are defined by crystal symmetry.  An approximate (isotropic)
 treatment of cell esds is used for estimating esds involving l.s. planes.
;
loop_
    _geom_bond_atom_site_label_1
    _geom_bond_atom_site_label_2
    _geom_bond_site_symmetry_2
    _geom_bond_distance
    _geom_bond_publ_flag
    C1 N1 . 1.340(7) ?
    C1 C2 . 1.379(7) ?
    C1 H1 . 0.9300 ?
    C2 C3 . 1.388(7) ?
    C2 H2 . 0.9300 ?
    C3 C4 . 1.380(8) ?
    C3 C8 . 1.486(8) ?
    C4 C5 . 1.375(7) ?
    C4 H4 . 0.9300 ?
    C5 N1 . 1.347(7) ?
    C5 H5 . 0.9300 ?
    C6 N2 . 1.342(7) ?
    C6 C7 . 1.385(8) ?
    C6 H6 . 0.9300 ?
    C7 C8 . 1.388(8) ?
    C7 H7 . 0.9300 ?
    C8 C9 . 1.377(8) ?
    C9 C10 . 1.373(8) ?
    C9 H9 . 0.9300 ?
    C10 N2 . 1.343(7) ?
    C10 H10 . 0.9300 ?
    C11 N3 . 1.336(8) ?
    C11 C12 . 1.395(8) ?
    C11 H11 . 0.9300 ?
    C12 C13 . 1.383(8) ?
    C12 H12 . 0.9300 ?
    C13 C14 . 1.386(8) ?
    C13 C18 . 1.480(8) ?
    C14 C15 . 1.376(8) ?
    C14 H14 . 0.9300 ?
    C15 N3 . 1.355(7) ?
    C15 H15 . 0.9300 ?
    C16 N4 . 1.328(7) ?
    C16 C17 . 1.376(8) ?
    C16 H16 . 0.9300 ?
    C17 C18 . 1.391(7) ?
    C17 H17 . 0.9300 ?
    C18 C19 . 1.387(8) ?
    C19 C20 . 1.364(8) ?
    C19 H19 . 0.9300 ?
    C20 N4 . 1.351(7) ?
    C20 H20 . 0.9300 ?
    C21 N5 . 1.346(7) ?
    C21 C22 . 1.356(9) ?
    C21 H21 . 0.9300 ?
    C22 C23 . 1.388(8) ?
    C22 H22 . 0.9300 ?
    C23 C24 . 1.371(8) ?
    C23 C28 . 1.499(9) ?
    C24 C25 . 1.379(9) ?
    C24 H24 . 0.9300 ?
    C25 N5 . 1.348(7) ?
    C25 H25 . 0.9300 ?
    C26 N6 . 1.333(7) ?
    C26 C27 . 1.381(8) ?
    C26 H26 . 0.9300 ?
    C27 C28 . 1.391(8) ?
    C27 H27 . 0.9300 ?
    C28 C29 . 1.391(8) ?
    C29 C30 . 1.367(8) ?
    C29 H29 . 0.9300 ?
    C30 N6 . 1.331(7) ?
    C30 H30 . 0.9300 ?
    C31 N7 . 1.339(7) ?
    C31 C32 . 1.364(8) ?
    C31 H31 . 0.9300 ?
    C32 C33 . 1.372(8) ?
    C32 H32 . 0.9300 ?
    C33 C34 . 1.384(8) ?
    C33 C33 3_656 1.486(11) ?
    C34 C35 . 1.370(9) ?
    C34 H34 . 0.9300 ?
    C35 N7 . 1.320(8) ?
    C35 H35 . 0.9300 ?
    C36 N8 . 1.336(7) ?
    C36 C37 . 1.381(9) ?
    C36 H36 . 0.9300 ?
    C37 C38 . 1.371(9) ?
    C37 H37 . 0.9300 ?
    C38 C39 . 1.388(8) ?
    C38 C38 3_257 1.490(11) ?
    C39 C40 . 1.373(9) ?
    C39 H39 . 0.9300 ?
    C40 N8 . 1.324(8) ?
    C40 H40 . 0.9300 ?
    N1 Cu1 . 1.989(4) yes
    N2 Cu2 . 2.000(4) yes
    N3 Cu1 . 2.078(5) yes
    N4 Cu2 4_765 2.040(5) yes
    N5 Cu1 . 2.086(5) yes
    N6 Cu2 1_554 2.064(5) yes
    N7 Cu1 . 2.023(5) yes
    N8 Cu2 . 2.057(5) yes
    O1 Cl1 . 1.340(6) ?
    O2 Cl1 . 1.490(9) ?
    O3 Cl1 . 1.401(5) ?
    O4 Cl1 . 1.330(7) ?
    O6 Cl2 . 1.412(5) ?
    O7 Cl2 . 1.442(5) ?
    O8 Cl2 . 1.424(5) ?
    O9 Cl2 . 1.438(6) ?
loop_
    _geom_angle_atom_site_label_1
    _geom_angle_atom_site_label_2
    _geom_angle_atom_site_label_3
    _geom_angle_site_symmetry_1
    _geom_angle_site_symmetry_3
    _geom_angle
    _geom_angle_publ_flag
    N1 C1 C2 . . 124.3(5) ?
    N1 C1 H1 . . 117.9 ?
    C2 C1 H1 . . 117.9 ?
    C1 C2 C3 . . 119.8(5) ?
    C1 C2 H2 . . 120.1 ?
    C3 C2 H2 . . 120.1 ?
    C4 C3 C2 . . 116.4(5) ?
    C4 C3 C8 . . 121.8(5) ?
    C2 C3 C8 . . 121.8(5) ?
    C5 C4 C3 . . 120.2(5) ?
    C5 C4 H4 . . 119.9 ?
    C3 C4 H4 . . 119.9 ?
    N1 C5 C4 . . 124.1(5) ?
    N1 C5 H5 . . 118.0 ?
    C4 C5 H5 . . 118.0 ?
    N2 C6 C7 . . 123.3(5) ?
    N2 C6 H6 . . 118.4 ?
    C7 C6 H6 . . 118.4 ?
    C6 C7 C8 . . 119.8(5) ?
    C6 C7 H7 . . 120.1 ?
    C8 C7 H7 . . 120.1 ?
    C9 C8 C7 . . 116.1(5) ?
    C9 C8 C3 . . 121.6(5) ?
    C7 C8 C3 . . 122.2(5) ?
    C10 C9 C8 . . 120.9(5) ?
    C10 C9 H9 . . 119.6 ?
    C8 C9 H9 . . 119.6 ?
    N2 C10 C9 . . 123.1(5) ?
    N2 C10 H10 . . 118.4 ?
    C9 C10 H10 . . 118.4 ?
    N3 C11 C12 . . 124.1(5) ?
    N3 C11 H11 . . 117.9 ?
    C12 C11 H11 . . 117.9 ?
    C13 C12 C11 . . 118.8(6) ?
    C13 C12 H12 . . 120.6 ?
    C11 C12 H12 . . 120.6 ?
    C12 C13 C14 . . 117.3(5) ?
    C12 C13 C18 . . 121.3(6) ?
    C14 C13 C18 . . 121.4(5) ?
    C15 C14 C13 . . 120.3(5) ?
    C15 C14 H14 . . 119.9 ?
    C13 C14 H14 . . 119.9 ?
    N3 C15 C14 . . 123.0(6) ?
    N3 C15 H15 . . 118.5 ?
    C14 C15 H15 . . 118.5 ?
    N4 C16 C17 . . 123.6(5) ?
    N4 C16 H16 . . 118.2 ?
    C17 C16 H16 . . 118.2 ?
    C16 C17 C18 . . 119.8(5) ?
    C16 C17 H17 . . 120.1 ?
    C18 C17 H17 . . 120.1 ?
    C19 C18 C17 . . 116.6(5) ?
    C19 C18 C13 . . 121.5(5) ?
    C17 C18 C13 . . 121.8(5) ?
    C20 C19 C18 . . 120.0(5) ?
    C20 C19 H19 . . 120.0 ?
    C18 C19 H19 . . 120.0 ?
    N4 C20 C19 . . 123.5(5) ?
    N4 C20 H20 . . 118.2 ?
    C19 C20 H20 . . 118.2 ?
    N5 C21 C22 . . 124.0(5) ?
    N5 C21 H21 . . 118.0 ?
    C22 C21 H21 . . 118.0 ?
    C21 C22 C23 . . 120.0(6) ?
    C21 C22 H22 . . 120.0 ?
    C23 C22 H22 . . 120.0 ?
    C24 C23 C22 . . 116.7(6) ?
    C24 C23 C28 . . 122.1(5) ?
    C22 C23 C28 . . 121.2(5) ?
    C23 C24 C25 . . 120.6(5) ?
    C23 C24 H24 . . 119.7 ?
    C25 C24 H24 . . 119.7 ?
    N5 C25 C24 . . 122.5(6) ?
    N5 C25 H25 . . 118.7 ?
    C24 C25 H25 . . 118.7 ?
    N6 C26 C27 . . 122.8(5) ?
    N6 C26 H26 . . 118.6 ?
    C27 C26 H26 . . 118.6 ?
    C26 C27 C28 . . 120.1(5) ?
    C26 C27 H27 . . 120.0 ?
    C28 C27 H27 . . 120.0 ?
    C27 C28 C29 . . 116.0(6) ?
    C27 C28 C23 . . 121.5(5) ?
    C29 C28 C23 . . 122.5(5) ?
    C30 C29 C28 . . 120.5(5) ?
    C30 C29 H29 . . 119.8 ?
    C28 C29 H29 . . 119.8 ?
    N6 C30 C29 . . 123.2(5) ?
    N6 C30 H30 . . 118.4 ?
    C29 C30 H30 . . 118.4 ?
    N7 C31 C32 . . 124.6(6) ?
    N7 C31 H31 . . 117.7 ?
    C32 C31 H31 . . 117.7 ?
    C31 C32 C33 . . 120.6(5) ?
    C31 C32 H32 . . 119.7 ?
    C33 C32 H32 . . 119.7 ?
    C32 C33 C34 . . 114.9(5) ?
    C32 C33 C33 . 3_656 122.5(6) ?
    C34 C33 C33 . 3_656 122.5(7) ?
    C35 C34 C33 . . 121.1(6) ?
    C35 C34 H34 . . 119.5 ?
    C33 C34 H34 . . 119.5 ?
    N7 C35 C34 . . 123.9(6) ?
    N7 C35 H35 . . 118.1 ?
    C34 C35 H35 . . 118.1 ?
    N8 C36 C37 . . 123.2(6) ?
    N8 C36 H36 . . 118.4 ?
    C37 C36 H36 . . 118.4 ?
    C38 C37 C36 . . 120.9(6) ?
    C38 C37 H37 . . 119.6 ?
    C36 C37 H37 . . 119.6 ?
    C37 C38 C39 . . 115.9(5) ?
    C37 C38 C38 . 3_257 122.7(6) ?
    C39 C38 C38 . 3_257 121.4(7) ?
    C40 C39 C38 . . 119.6(7) ?
    C40 C39 H39 . . 120.2 ?
    C38 C39 H39 . . 120.2 ?
    N8 C40 C39 . . 124.7(6) ?
    N8 C40 H40 . . 117.6 ?
    C39 C40 H40 . . 117.6 ?
    C1 N1 C5 . . 115.1(5) ?
    C1 N1 Cu1 . . 122.9(4) ?
    C5 N1 Cu1 . . 121.0(4) ?
    C6 N2 C10 . . 116.2(5) ?
    C6 N2 Cu2 . . 123.4(4) ?
    C10 N2 Cu2 . . 119.4(4) ?
    C11 N3 C15 . . 116.1(5) ?
    C11 N3 Cu1 . . 124.3(4) ?
    C15 N3 Cu1 . . 117.9(4) ?
    C16 N4 C20 . . 116.5(5) ?
    C16 N4 Cu2 . 4_765 125.3(4) ?
    C20 N4 Cu2 . 4_765 118.2(4) ?
    C21 N5 C25 . . 116.1(5) ?
    C21 N5 Cu1 . . 121.0(4) ?
    C25 N5 Cu1 . . 122.8(4) ?
    C30 N6 C26 . . 117.5(5) ?
    C30 N6 Cu2 . 1_554 122.4(4) ?
    C26 N6 Cu2 . 1_554 120.1(4) ?
    C35 N7 C31 . . 115.0(5) ?
    C35 N7 Cu1 . . 124.4(4) ?
    C31 N7 Cu1 . . 120.1(4) ?
    C40 N8 C36 . . 115.7(5) ?
    C40 N8 Cu2 . . 119.6(4) ?
    C36 N8 Cu2 . . 121.7(4) ?
    O4 Cl1 O1 . . 120.9(6) ?
    O4 Cl1 O3 . . 112.5(5) ?
    O1 Cl1 O3 . . 112.1(4) ?
    O4 Cl1 O2 . . 99.6(7) ?
    O1 Cl1 O2 . . 100.3(7) ?
    O3 Cl1 O2 . . 109.3(5) ?
    O6 Cl2 O8 . . 110.4(3) ?
    O6 Cl2 O9 . . 110.0(4) ?
    O8 Cl2 O9 . . 108.3(3) ?
    O6 Cl2 O7 . . 109.8(3) ?
    O8 Cl2 O7 . . 110.2(4) ?
    O9 Cl2 O7 . . 108.1(3) ?
    N1 Cu1 N7 . . 120.93(19) ?
    N1 Cu1 N3 . . 114.72(18) ?
    N7 Cu1 N3 . . 107.46(19) ?
    N1 Cu1 N5 . . 107.38(19) ?
    N7 Cu1 N5 . . 103.62(19) ?
    N3 Cu1 N5 . . 100.09(19) ?
    N2 Cu2 N4 . 4_366 118.26(19) ?
    N2 Cu2 N8 . . 114.40(19) ?
    N4 Cu2 N8 4_366 . 103.2(2) ?
    N2 Cu2 N6 . 1_556 111.83(19) ?
    N4 Cu2 N6 4_366 1_556 103.47(19) ?
    N8 Cu2 N6 . 1_556 104.15(19) ?
_iucr_refine_instructions_details
;
TITL 111
CELL  0.71073   7.1894  32.3798  17.3195   90.000  100.401   90.000
ZERR     8.00   0.0014   0.0065   0.0035    0.000    0.030    0.000
LATT   1
SYMM  - X, 1/2 + Y, 1/2 - Z
SFAC  C    H    N    O    CL   CU
UNIT  160  131.84  32 33.92    8    8
MERG   2
shel 50 .84
FMAP   2
PLAN   10
ACTA    50.00
BOND   $H
L.S.   8
WGHT    0.088700    9.245900
FVAR       0.10442   0.96035
C1    1   -0.242907    0.090092    0.649043    11.00000    0.03486    0.02451 =
         0.03928   -0.00350    0.01395   -0.00161
AFIX  43
H1    2   -0.208912    0.065145    0.628886    11.00000   -1.20000
AFIX   0
C2    1   -0.382424    0.089452    0.694166    11.00000    0.03015    0.02482 =
         0.03871   -0.00050    0.01037   -0.00193
AFIX  43
H2    2   -0.441476    0.064724    0.702583    11.00000   -1.20000
AFIX   0
C3    1   -0.434521    0.125794    0.726994    11.00000    0.02408    0.03093 =
         0.02749    0.00469    0.00683   -0.00008
C4    1   -0.339357    0.161067    0.711947    11.00000    0.03973    0.02230 =
         0.04531   -0.00318    0.01867   -0.00412
AFIX  43
H4    2   -0.367075    0.186159    0.733419    11.00000   -1.20000
AFIX   0
C5    1   -0.203690    0.159245    0.665318    11.00000    0.03389    0.02674 =
         0.04193    0.00006    0.01754   -0.00757
AFIX  43
H5    2   -0.143183    0.183646    0.655998    11.00000   -1.20000
AFIX   0
C6    1   -0.836362    0.094904    0.828454    11.00000    0.03387    0.03373 =
         0.05009   -0.00383    0.01932   -0.00961
AFIX  43
H6    2   -0.914619    0.072168    0.830053    11.00000   -1.20000
AFIX   0
C7    1   -0.709288    0.093996    0.777133    11.00000    0.04256    0.03722 =
         0.03955   -0.01072    0.02209   -0.00901
AFIX  43
H7    2   -0.707040    0.071520    0.743882    11.00000   -1.20000
AFIX   0
C8    1   -0.585283    0.126719    0.775450    11.00000    0.02680    0.02466 =
         0.03140   -0.00097    0.00669   -0.00124
C9    1   -0.612814    0.160689    0.819860    11.00000    0.03905    0.03177 =
         0.03487    0.00085    0.01384   -0.00497
AFIX  43
H9    2   -0.541186    0.184380    0.817080    11.00000   -1.20000
AFIX   0
C10   1   -0.744583    0.160062    0.868192    11.00000    0.04389    0.02657 =
         0.04247   -0.00566    0.02065   -0.00087
AFIX  43
H10   2   -0.760068    0.183687    0.896905    11.00000   -1.20000
AFIX   0
C11   1    0.247094    0.201865    0.600917    11.00000    0.04141    0.03311 =
         0.02724    0.00239    0.00936   -0.00650
AFIX  43
H11   2    0.231309    0.194798    0.651379    11.00000   -1.20000
AFIX   0
C12   1    0.379592    0.232331    0.592917    11.00000    0.03632    0.04186 =
         0.02468   -0.00415    0.00154   -0.01125
AFIX  43
H12   2    0.446680    0.245650    0.636842    11.00000   -1.20000
AFIX   0
C13   1    0.409324    0.242357    0.518484    11.00000    0.02588    0.02347 =
         0.03663    0.00149    0.01104   -0.00095
C14   1    0.290927    0.224297    0.455472    11.00000    0.03472    0.03101 =
         0.02684    0.00156    0.00468    0.00163
AFIX  43
H14   2    0.299726    0.231938    0.404495    11.00000   -1.20000
AFIX   0
C15   1    0.160499    0.195126    0.468016    11.00000    0.03552    0.02657 =
         0.02925   -0.00120    0.00638   -0.00316
AFIX  43
H15   2    0.081810    0.183753    0.424715    11.00000   -1.20000
AFIX   0
C16   1    0.792418    0.297513    0.437184    11.00000    0.03888    0.03688 =
         0.03379   -0.00829    0.01680   -0.00439
AFIX  43
H16   2    0.865049    0.293127    0.398619    11.00000   -1.20000
AFIX   0
C17   1    0.660871    0.268053    0.447241    11.00000    0.03959    0.03861 =
         0.03119   -0.00688    0.01426   -0.01094
AFIX  43
H17   2    0.642594    0.245097    0.414475    11.00000   -1.20000
AFIX   0
C18   1    0.555352    0.272706    0.506531    11.00000    0.02289    0.03108 =
         0.03000    0.00062    0.00640   -0.00463
C19   1    0.586938    0.308346    0.551362    11.00000    0.03049    0.03704 =
         0.03876    0.00077    0.01524   -0.00108
AFIX  43
H19   2    0.520354    0.312904    0.591888    11.00000   -1.20000
AFIX   0
C20   1    0.715738    0.336730    0.536004    11.00000    0.03473    0.03766 =
         0.04049   -0.01216    0.01516   -0.00653
AFIX  43
H20   2    0.731705    0.360714    0.566016    11.00000   -1.20000
AFIX   0
C21   1   -0.333140    0.147520    0.427831    11.00000    0.03879    0.03440 =
         0.02960   -0.00305    0.00701    0.00945
AFIX  43
H21   2   -0.359895    0.163976    0.468458    11.00000   -1.20000
AFIX   0
C22   1   -0.456435    0.148084    0.358635    11.00000    0.03563    0.03759 =
         0.03245   -0.00178    0.00624    0.01055
AFIX  43
H22   2   -0.565546    0.164047    0.353302    11.00000   -1.20000
AFIX   0
C23   1   -0.419678    0.124816    0.295759    11.00000    0.02606    0.02179 =
         0.03212    0.00222    0.00996   -0.00043
C24   1   -0.256755    0.101848    0.308158    11.00000    0.03927    0.04421 =
         0.04242   -0.01184    0.01190    0.01370
AFIX  43
H24   2   -0.225687    0.086036    0.267492    11.00000   -1.20000
AFIX   0
C25   1   -0.138528    0.101968    0.380341    11.00000    0.03582    0.04732 =
         0.03274   -0.00721    0.00620    0.01191
AFIX  43
H25   2   -0.029836    0.085811    0.387227    11.00000   -1.20000
AFIX   0
C26   1   -0.662698    0.097361    0.089640    11.00000    0.03573    0.03323 =
         0.03329   -0.00684    0.00490    0.00528
AFIX  43
H26   2   -0.651747    0.077430    0.052057    11.00000   -1.20000
AFIX   0
C27   1   -0.537649    0.096320    0.160214    11.00000    0.02788    0.03539 =
         0.03288   -0.00221    0.00134    0.00771
AFIX  43
H27   2   -0.443789    0.076223    0.169006    11.00000   -1.20000
AFIX   0
C28   1   -0.551851    0.125281    0.218168    11.00000    0.02714    0.02209 =
         0.03421    0.00223    0.01418   -0.00418
C29   1   -0.694214    0.154607    0.199375    11.00000    0.03251    0.03792 =
         0.03173   -0.00510    0.00528    0.00641
AFIX  43
H29   2   -0.708723    0.175077    0.235486    11.00000   -1.20000
AFIX   0
C30   1   -0.812909    0.153562    0.128247    11.00000    0.03299    0.03114 =
         0.03591   -0.00276    0.00948    0.00848
AFIX  43
H30   2   -0.908361    0.173246    0.117880    11.00000   -1.20000
AFIX   0
C31   1    0.327695    0.086283    0.496718    11.00000    0.04995    0.03004 =
         0.07237    0.01294    0.03783    0.01039
AFIX  43
H31   2    0.338919    0.112436    0.475841    11.00000   -1.20000
AFIX   0
C32   1    0.446845    0.056189    0.479802    11.00000    0.03917    0.03296 =
         0.06487    0.00802    0.03262    0.00377
AFIX  43
H32   2    0.535868    0.062359    0.448669    11.00000   -1.20000
AFIX   0
C33   1    0.436499    0.016886    0.508323    11.00000    0.02464    0.03219 =
         0.03397   -0.00635    0.00549   -0.00218
C34   1    0.301094    0.011247    0.554878    11.00000    0.06505    0.03301 =
         0.09085    0.02504    0.05237    0.01685
AFIX  43
H34   2    0.288329   -0.014510    0.577101    11.00000   -1.20000
AFIX   0
C35   1    0.185508    0.042997    0.568769    11.00000    0.04515    0.04158 =
         0.07721    0.01635    0.03858    0.00816
AFIX  43
H35   2    0.094493    0.037598    0.599373    11.00000   -1.20000
AFIX   0
C36   1   -1.132776    0.050149    1.041739    11.00000    0.03354    0.05067 =
         0.03067    0.00356   -0.00139   -0.00464
AFIX  43
H36   2   -1.034045    0.055386    1.083234    11.00000   -1.20000
AFIX   0
C37   1   -1.271847    0.022642    1.053445    11.00000    0.03878    0.04145 =
         0.02811    0.00590    0.00153   -0.00794
AFIX  43
H37   2   -1.264131    0.009843    1.101990    11.00000   -1.20000
AFIX   0
C38   1   -1.421088    0.013960    0.994448    11.00000    0.02780    0.02886 =
         0.02975    0.00048    0.00621    0.00187
C39   1   -1.417945    0.033058    0.922955    11.00000    0.04397    0.06243 =
         0.02910    0.01386   -0.00579   -0.01679
AFIX  43
H39   2   -1.512725    0.027706    0.879994    11.00000   -1.20000
AFIX   0
C40   1   -1.274016    0.059902    0.916056    11.00000    0.04624    0.06476 =
         0.03163    0.01219    0.00315   -0.01763
AFIX  43
H40   2   -1.275479    0.072167    0.867395    11.00000   -1.20000
AFIX   0
N1    3   -0.153025    0.124311    0.632312    11.00000    0.02674    0.02657 =
         0.02901   -0.00130    0.00581    0.00176
N2    3   -0.852205    0.126943    0.875976    11.00000    0.02320    0.02794 =
         0.03369   -0.00362    0.00783   -0.00030
N3    3    0.141461    0.182205    0.540626    11.00000    0.03404    0.02738 =
         0.03610    0.00055    0.00949   -0.00111
N4    3    0.821284    0.331868    0.479562    11.00000    0.02853    0.03605 =
         0.03099   -0.00304    0.00960   -0.00581
N5    3   -0.174444    0.124604    0.441303    11.00000    0.02607    0.02492 =
         0.03120   -0.00206    0.00810   -0.00219
N6    3   -0.798465    0.125724    0.073088    11.00000    0.02315    0.03074 =
         0.03636   -0.00306    0.00914   -0.00034
N7    3    0.195704    0.080802    0.541278    11.00000    0.02452    0.03481 =
         0.03032    0.00095    0.00475    0.00214
N8    3   -1.133253    0.069595    0.973680    11.00000    0.03215    0.03009 =
         0.03601    0.00444    0.00849   -0.00082
O1    4   -0.066616   -0.013017    0.667574    11.00000    0.23880    0.06090 =
         0.15855    0.03771    0.14536    0.02481
O2    4   -0.340087   -0.015766    0.704225    11.00000    0.08064    0.14466 =
         0.24741    0.03638   -0.01857    0.02687
O3    4   -0.096849   -0.061435    0.759694    11.00000    0.08499    0.04745 =
         0.09451    0.02612    0.05311    0.02137
O4    4   -0.110499    0.006305    0.792229    11.00000    0.25381    0.08285 =
         0.08811   -0.03560   -0.01742    0.00505
O6    4   -0.037096    0.308274    0.776846    11.00000    0.09056    0.04841 =
         0.07023   -0.02143    0.03388   -0.03361
O7    4   -0.290950    0.262234    0.762975    11.00000    0.04395    0.06263 =
         0.07194   -0.00807    0.01867   -0.01196
O8    4   -0.090515    0.263651    0.669734    11.00000    0.09384    0.05137 =
         0.03593    0.00192    0.02360    0.00440
O9    4    0.018113    0.237548    0.794490    11.00000    0.06763    0.08188 =
         0.05828    0.02716   -0.00515    0.00819
O1W   4    0.343651   -0.004652    0.754709     0.47993    0.07315
CL1   5   -0.133419   -0.020787    0.733525    11.00000    0.08981    0.03809 =
         0.05174    0.00950    0.03157    0.02022
CL2   5   -0.099854    0.268509    0.750635    11.00000    0.05208    0.03655 =
         0.03277   -0.00083    0.00868   -0.00972
CU1   6    0.006802    0.126108    0.549838    11.00000    0.02569    0.02653 =
         0.03300    0.00023    0.01318    0.00047
CU2   6   -0.985409    0.123526    0.967664    11.00000    0.02539    0.02939 =
         0.03360    0.00150    0.01307    0.00212
HKLF    4
REM  111
REM R1 =  0.0700 for   4507 Fo > 4sig(Fo)  and  0.1044 for all   6849 data
REM    547 parameters refined using      0 restraints
END
WGHT      0.0887      9.2446
REM Highest difference peak  1.432,  deepest hole -0.862,  1-sigma level  0.109
Q1    1   0.1015 -0.0082  0.7445  11.00000  0.05    1.43
Q2    1   0.1523  0.2691  0.7846  11.00000  0.05    1.18
Q3    1  -1.0483  0.1225  0.9237  11.00000  0.05    0.76
Q4    1  -0.0657  0.1226  0.4965  11.00000  0.05    0.71
Q5    1  -0.1756 -0.0118  0.6634  11.00000  0.05    0.66
Q6    1  -0.1305  0.1228  0.5627  11.00000  0.05    0.55
Q7    1  -1.1167  0.1201  0.9814  11.00000  0.05    0.42
Q8    1   0.2290  0.1695  0.5587  11.00000  0.05    0.42
Q9    1   0.1406  0.2415  0.3579  11.00000  0.05    0.41
Q10   1  -1.2284  0.0878  1.0603  11.00000  0.05    0.41
;
