# Supplementary material for: Poly[[bis­(μ-4,4′-bipyridine-κ2 N:N′)copper(I)] perchlorate 0.24-hydrate]
Source: Acta Crystallogr Sect E Struct Rep Online. 2012 Apr 25;68(Pt 5):m660–1. doi: 10.1107/S1600536812017266 (PMC3344380; doi:10.1107/S1600536812017266)
Supplement: Supplementary file 2 [file e-68-0m660-Isup2.hkl]

# 
# h,k,l, Fc-squared, Fo-squared, sigma(Fo-squared) and status flag 
# 
data_I
_shelx_title ' 111' 
_shelx_refln_list_code          4 
_shelx_F_calc_maximum      520.73 
_exptl_crystal_F_000      1955.20 
_reflns_d_resolution_high  0.8400 
 
loop_ 
 _symmetry_equiv_pos_as_xyz 
 'x, y, z' 
 '-x, y+1/2, -z+1/2' 
 '-x, -y, -z' 
 'x, -y-1/2, z-1/2' 
 
_cell_length_a     7.1894 
_cell_length_b    32.3798 
_cell_length_c    17.3195 
_cell_angle_alpha  90.000 
_cell_angle_beta  100.401 
_cell_angle_gamma  90.000 
 
_shelx_F_squared_multiplier     1.000 
 
loop_ 
 _refln_index_h 
 _refln_index_k 
 _refln_index_l 
 _refln_F_squared_calc 
 _refln_F_squared_meas 
 _refln_F_squared_sigma 
 _refln_observed_status 
   2   0   0     1257.20     1354.71    214.63 o 
   3   0   0     5998.67     4283.35    366.88 o 
   4   0   0     1222.38      992.42    189.86 o 
   5   0   0    12022.60    12304.32   1118.07 o 
   6   0   0     6116.04     6315.88    744.77 o 
   7   0   0    14119.97    15324.68   1650.97 o 
   8   0   0      403.97      502.15    200.10 o 
   2   1   0      638.74      561.55     61.04 o 
   3   1   0      508.55      606.97     70.92 o 
   4   1   0        1.73        2.67     46.87 o 
   5   1   0      291.93      179.95     42.80 o 
   6   1   0     1512.93     1514.89    118.19 o 
   7   1   0      771.38     1406.60    541.03 o 
   8   1   0     1031.96     1370.57    135.89 o 
   1   2   0      481.36      238.21     29.68 o 
   2   2   0      307.37      200.56     33.76 o 
   3   2   0     2311.75     2453.75    144.50 o 
   4   2   0      289.85      188.99     47.54 o 
   5   2   0       12.27       23.45     53.81 o 
   6   2   0       74.20      149.28     70.56 o 
   7   2   0      168.68       87.66     72.84 o 
   8   2   0        0.47      -59.83     66.41 o 
   1   3   0     6163.42     4882.67     97.25 o 
   2   3   0     5471.80     4588.57    152.87 o 
   3   3   0     5715.31     5482.95    222.48 o 
   4   3   0     3180.26     3426.46    218.72 o 
   5   3   0      451.20      607.03     93.95 o 
   6   3   0      166.84       95.68     69.25 o 
   7   3   0     2624.90     2772.46    193.48 o 
   8   3   0      192.22      201.21     87.18 o 
   1   4   0    11091.06     9256.48    172.12 o 
   2   4   0     7566.33     6728.86    206.23 o 
   3   4   0     4711.51     4957.38    172.37 o 
   4   4   0    24518.99    24894.99    955.11 o 
   5   4   0    24597.15    25789.14   1158.42 o 
   6   4   0    13647.29    13654.81    566.21 o 
   7   4   0     3677.93     3649.58    247.21 o 
   8   4   0     1000.15     1080.13    161.26 o 
   1   5   0      236.03      270.43     26.40 o 
   2   5   0     3251.86     2528.70    103.61 o 
   3   5   0      287.37      272.07     57.60 o 
   4   5   0     3231.74     3504.23    133.70 o 
   5   5   0     1428.37     1871.70    210.76 o 
   6   5   0        5.78       35.26     64.97 o 
   7   5   0      105.89      225.36     65.72 o 
   8   5   0      337.77      145.56     84.26 o 
   0   6   0       26.04       58.46     24.54 o 
   1   6   0      510.43      252.34     36.09 o 
   2   6   0     1255.35     1131.32     74.90 o 
   3   6   0      269.01      277.88     38.98 o 
   4   6   0        0.14       34.48     36.32 o 
   5   6   0      605.72      460.95     60.25 o 
   6   6   0      152.83      104.39     55.21 o 
   7   6   0       16.99      -17.66     71.63 o 
   8   6   0      148.37      209.78     60.72 o 
   1   7   0     2649.55     1966.53    103.20 o 
   2   7   0    11812.41    11245.46    296.79 o 
   3   7   0       53.69       44.27     30.12 o 
   4   7   0      119.55      122.97     35.20 o 
   5   7   0     1638.93     1643.19    120.03 o 
   6   7   0     2293.08     2263.06    220.16 o 
   7   7   0     1536.35     1342.47    113.67 o 
   8   7   0      464.03      464.17     97.64 o 
   0   8   0   150993.72   163363.39  18301.55 o 
   1   8   0    19488.29    22790.34    820.25 o 
   2   8   0    47941.18    50524.73   2007.46 o 
   3   8   0    30559.57    29939.25   1142.67 o 
   4   8   0     7804.45     7218.10    213.06 o 
   5   8   0     9338.15     9402.41    400.03 o 
   6   8   0     4323.93     4741.68    361.66 o 
   7   8   0     5646.87     5991.25    311.40 o 
   8   8   0      723.95      928.79    124.88 o 
   1   9   0      277.55      311.67     45.35 o 
   2   9   0      769.95     1020.78     72.91 o 
   3   9   0     1884.25     2186.41     98.64 o 
   4   9   0        4.45       75.55     47.42 o 
   5   9   0      639.29      592.80     60.91 o 
   6   9   0     2265.66     2402.83    144.53 o 
   7   9   0       11.02        7.04     45.71 o 
   8   9   0      781.44     1155.75    104.58 o 
   0  10   0       60.52      117.10     39.88 o 
   1  10   0      456.16      688.95     41.72 o 
   2  10   0      459.37      285.63     46.38 o 
   3  10   0       31.72       37.80     26.06 o 
   4  10   0      117.31       90.03     38.54 o 
   5  10   0      128.86      112.21     39.21 o 
   6  10   0       28.30       10.38     50.97 o 
   7  10   0       11.23      -48.81     56.54 o 
   8  10   0      124.70      125.00     60.24 o 
   1  11   0     6427.42     5621.47    170.63 o 
   2  11   0     4208.34     4674.35    145.57 o 
   3  11   0      199.64      172.53     33.49 o 
   4  11   0     2444.00     2597.51    179.40 o 
   5  11   0       24.68       24.46     46.84 o 
   6  11   0       51.32       27.87     47.14 o 
   7  11   0     1060.31     1159.11    102.84 o 
   8  11   0       12.22        8.31     78.20 o 
   0  12   0     2706.65     1564.42    104.52 o 
   1  12   0    31459.98    30904.26    972.90 o 
   2  12   0    46411.45    50907.43   1867.52 o 
   3  12   0     1959.81     1618.70     80.54 o 
   4  12   0    12680.54    13263.16    415.58 o 
   5  12   0    15410.63    16609.29    698.14 o 
   6  12   0     4092.46     4022.43    312.04 o 
   7  12   0     5116.45     5729.69    360.56 o 
   1  13   0      414.16      324.03     41.46 o 
   2  13   0       73.81       31.16     27.27 o 
   3  13   0      515.45      609.54     42.63 o 
   4  13   0      834.27      894.56     61.73 o 
   5  13   0     2964.94     3385.73    248.76 o 
   6  13   0     1559.55     1557.83    103.63 o 
   7  13   0        6.10      -56.85     60.94 o 
   0  14   0       11.10       26.33     59.97 o 
   1  14   0      200.09      166.80     38.48 o 
   2  14   0      188.29      127.78     33.90 o 
   3  14   0      103.30       28.82     30.27 o 
   4  14   0       74.83       35.98     34.40 o 
   5  14   0      149.42      161.10     62.81 o 
   6  14   0        0.93      -29.73     54.81 o 
   7  14   0       67.43      144.79     53.21 o 
   1  15   0     1397.69     1379.10     86.44 o 
   2  15   0      169.78      213.74     41.83 o 
   3  15   0      779.79      826.87     51.62 o 
   4  15   0        2.57       18.15     37.59 o 
   5  15   0     1301.39     1519.84    121.53 o 
   6  15   0      903.52      741.23    137.42 o 
   7  15   0      128.27       19.13     53.21 o 
   0  16   0    27212.80    32626.69   1689.55 o 
   1  16   0    40476.67    45598.87   1875.72 o 
   2  16   0    46176.09    51593.59   2277.84 o 
   3  16   0     5398.23     4456.05    161.80 o 
   4  16   0     6382.58     6777.65    238.43 o 
   5  16   0    10170.88    10140.81    494.12 o 
   6  16   0     2438.51     2326.12    282.91 o 
   7  16   0     4613.17     4340.82    424.96 o 
   1  17   0     2305.44     2167.15     95.37 o 
   2  17   0     4784.56     5239.17    215.28 o 
   3  17   0     1091.33      871.84     52.98 o 
   4  17   0      103.72      133.31     49.12 o 
   5  17   0        3.40       41.87     43.09 o 
   6  17   0       37.63       84.67     53.01 o 
   7  17   0      224.44      240.79     64.84 o 
   0  18   0        9.21       28.11     67.75 o 
   1  18   0       74.56      150.04     41.11 o 
   2  18   0        5.95       76.97     39.01 o 
   3  18   0      124.96       70.38     36.62 o 
   4  18   0        3.45       69.07     39.79 o 
   5  18   0      742.99      681.53     71.26 o 
   6  18   0       11.03       -2.17     52.26 o 
   7  18   0        2.53       84.02     63.77 o 
   1  19   0      269.89      238.31     40.50 o 
   2  19   0      131.41       82.63     38.65 o 
   3  19   0      715.88      790.59     77.85 o 
   4  19   0     1149.43     1310.83     92.76 o 
   5  19   0     1278.65     1228.53     84.33 o 
   6  19   0      606.90      760.59     98.58 o 
   7  19   0        8.10        9.82     48.98 o 
   0  20   0    32034.85    32796.54   1931.55 o 
   1  20   0    20163.07    21210.17    700.19 o 
   2  20   0    17300.81    19037.22    667.59 o 
   3  20   0     2768.62     2614.29    161.17 o 
   4  20   0     1325.15     1490.56    112.55 o 
   5  20   0     5162.28     5147.17    282.94 o 
   6  20   0     2288.10     2221.89    247.56 o 
   7  20   0     3661.98     4086.73    612.16 o 
   1  21   0        0.22        3.74     33.34 o 
   2  21   0       12.14       41.97     41.11 o 
   3  21   0     1178.01     1177.51     90.02 o 
   4  21   0       30.12       25.90     39.03 o 
   5  21   0       29.70      -37.60     57.21 o 
   6  21   0      707.34      412.13     83.44 o 
   7  21   0      620.97      348.39     57.46 o 
   0  22   0        0.07       43.61     46.94 o 
   1  22   0       24.24       61.66     39.52 o 
   2  22   0      588.54      549.18     72.48 o 
   3  22   0       83.63       91.36     54.29 o 
   4  22   0      205.32      197.09     70.34 o 
   5  22   0      229.89      313.78     83.80 o 
   6  22   0        0.17        7.22     31.15 o 
   1  23   0       11.24       35.09     41.20 o 
   2  23   0      253.20      304.65     43.38 o 
   3  23   0      614.70      617.99     63.43 o 
   4  23   0      364.62      342.27     80.48 o 
   5  23   0      898.34      691.20    121.14 o 
   6  23   0      454.59      328.12     79.77 o 
   0  24   0     4467.68     4257.13    357.08 o 
   1  24   0     5030.44     5397.54    242.03 o 
   2  24   0     3419.23     3701.34    218.80 o 
   3  24   0     4942.25     4869.45    222.97 o 
   4  24   0     8664.19     9354.04    406.48 o 
   5  24   0    12555.01    12813.15    657.77 o 
   6  24   0     3053.79     2131.85    281.46 o 
   1  25   0      612.08      651.92     83.64 o 
   2  25   0        7.48      -43.67     43.67 o 
   3  25   0     2429.58     1971.05    152.99 o 
   4  25   0     1020.41      712.04    128.20 o 
   5  25   0      816.45      923.47    130.87 o 
   6  25   0       26.43      -33.07     47.73 o 
   0  26   0      183.52      200.58    117.86 o 
   1  26   0      218.50      275.23     66.19 o 
   2  26   0       19.93        2.28     42.83 o 
   3  26   0      289.13      155.25     55.77 o 
   4  26   0        3.54      -38.69     38.69 o 
   5  26   0       14.55        1.44     50.70 o 
   6  26   0       19.40      -22.06     56.87 o 
   1  27   0        7.09      -14.11     50.94 o 
   2  27   0      121.47      143.13     54.50 o 
   3  27   0     1142.33     1172.72    127.54 o 
   4  27   0       89.51       68.09     41.79 o 
   5  27   0      255.09      237.98     66.90 o 
   6  27   0      360.80      270.70     74.01 o 
   0  28   0    58971.77    70635.34   6456.09 o 
   1  28   0     6042.34     6586.87    271.07 o 
   2  28   0     3800.39     4212.57    204.19 o 
   3  28   0     3146.36     3677.68    243.88 o 
   4  28   0     1302.25     1340.49    174.41 o 
   5  28   0     3497.74     3773.30    206.68 o 
   1  29   0      142.03      140.51     51.12 o 
   2  29   0       69.57       24.91     46.07 o 
   3  29   0      336.15      277.14     57.73 o 
   4  29   0       14.26        7.96     43.03 o 
   5  29   0       68.47       57.49    106.70 o 
   0  30   0      530.61      538.09    165.65 o 
   1  30   0       82.58       59.73     46.05 o 
   2  30   0       69.23      130.95     59.28 o 
   3  30   0        9.16      -13.83     42.39 o 
   4  30   0       10.63      -23.82     52.86 o 
   5  30   0       42.36      106.97     76.10 o 
   1  31   0     1003.85     1160.18    114.73 o 
   2  31   0     1391.93     1574.14    160.12 o 
   3  31   0      739.25      948.94    108.74 o 
   4  31   0      121.90       20.86     59.69 o 
   5  31   0        5.68      -66.59     67.25 o 
   0  32   0     8088.35     7886.80    485.25 o 
   1  32   0     1226.18     1166.56    134.45 o 
   2  32   0     2369.38     2617.62    272.68 o 
   3  32   0     1943.98     1876.27    162.89 o 
   4  32   0     2334.47     2418.36    262.26 o 
   1  33   0      112.12      136.68     68.15 o 
   2  33   0        5.37       98.47     50.64 o 
   3  33   0        6.53       93.74     73.07 o 
   4  33   0      471.63      406.11     85.71 o 
   0  34   0       20.20       35.29     78.16 o 
   1  34   0       24.34       89.26     69.19 o 
   2  34   0       25.38       22.91     44.77 o 
   3  34   0       59.15       99.29     58.96 o 
   1  35   0       67.45        3.81     46.90 o 
   2  35   0       50.72       57.13     60.10 o 
   3  35   0       54.39      -44.60     61.84 o 
   0  36   0    10236.94    11835.79    950.61 o 
   1  36   0     2528.70     2767.11    176.02 o 
   2  36   0     2537.53     3370.06    460.79 o 
   3  36   0      610.06      864.53    130.58 o 
   1  37   0      119.04      125.04     58.12 o 
   2  37   0        0.53      -16.03     54.91 o 
   0  38   0        0.11       23.96     66.88 o 
   1  38   0       66.25       47.34     67.79 o 
  -8   1   1      179.10      146.01     73.76 o 
  -7   1   1       57.24       64.15     72.25 o 
  -6   1   1      705.92      738.98     79.12 o 
  -5   1   1      774.17      913.53     93.47 o 
  -4   1   1       93.02      129.51     52.33 o 
  -3   1   1     2564.70     2420.00    104.53 o 
  -2   1   1     1696.66     1480.72     61.57 o 
   1   1   1     3056.71     1999.40    120.44 o 
   2   1   1     1177.54     1037.42     71.31 o 
   3   1   1     1553.22     1278.69     69.93 o 
   4   1   1       71.20       48.65     41.75 o 
   5   1   1       80.99       66.55     51.18 o 
   6   1   1       53.54      325.15     80.41 o 
   7   1   1       31.00      -27.17     58.12 o 
   8   1   1      520.28      403.01    100.36 o 
  -8   2   1      607.83      590.25    128.83 o 
  -7   2   1     1338.62     1331.51    110.87 o 
  -6   2   1     2157.06     2036.15    154.72 o 
  -5   2   1     4554.74     4683.29    181.90 o 
  -4   2   1      826.21      858.66    161.25 o 
  -3   2   1     2961.88     3170.05    456.47 o 
  -2   2   1      176.70      289.34     54.43 o 
  -1   2   1     1358.73     1486.40     91.60 o 
   1   2   1      740.24      581.35     63.29 o 
   2   2   1      737.02      779.52     60.34 o 
   3   2   1     1106.15     1564.90    111.19 o 
   4   2   1      294.03      221.15     51.96 o 
   5   2   1     3048.44     3084.10    201.45 o 
   6   2   1       14.78      136.25     77.33 o 
   7   2   1        4.29      126.41     78.04 o 
   8   2   1      390.84      476.76     89.94 o 
  -8   3   1     1257.45     1630.17    168.15 o 
  -7   3   1       66.98       -3.98     59.55 o 
  -6   3   1       15.93      -27.24     56.66 o 
  -5   3   1        7.22       -4.61     36.41 o 
  -4   3   1        8.82       30.88     29.86 o 
  -3   3   1    10263.51    10038.01    273.32 o 
  -2   3   1     8022.18     7341.52    238.46 o 
  -1   3   1    12111.88     9240.41    302.81 o 
   1   3   1     4069.26     3064.15     93.33 o 
   2   3   1     3081.67     2739.45    127.89 o 
   3   3   1     7451.13     6528.58    415.47 o 
   4   3   1     1624.71     1664.66    124.89 o 
   5   3   1      367.70      341.97     66.73 o 
   6   3   1       88.70       27.83     59.51 o 
   7   3   1     1108.07      895.34    165.16 o 
   8   3   1        6.47      -94.74     94.74 o 
  -8   4   1        6.65        3.96     48.15 o 
  -7   4   1       11.53        0.34     44.00 o 
  -6   4   1        0.07       73.42     61.06 o 
  -5   4   1      152.51      196.50     51.68 o 
  -4   4   1      122.52       93.75     42.79 o 
  -3   4   1      117.01      167.24     50.20 o 
  -2   4   1      283.36      329.00     78.03 o 
  -1   4   1        0.44      143.26     22.64 o 
   1   4   1       41.05       46.69     13.47 o 
   2   4   1       19.44       33.19     35.79 o 
   3   4   1      604.64      503.21     88.13 o 
   4   4   1      300.18      193.09     52.64 o 
   5   4   1       31.58       40.85     44.75 o 
   6   4   1      118.59      202.45     79.17 o 
   7   4   1       72.71       83.44     63.10 o 
   8   4   1      239.68      303.00     92.64 o 
  -8   5   1      196.46      265.11     70.57 o 
  -7   5   1       58.95      144.15     87.55 o 
  -6   5   1      106.41      133.86     53.09 o 
  -5   5   1        7.40       31.94     62.57 o 
  -4   5   1        1.77        8.97     30.23 o 
  -3   5   1      697.96      882.69     59.75 o 
  -2   5   1     3513.99     3359.14     97.30 o 
  -1   5   1      119.57      282.24     41.12 o 
   0   5   1      139.17      155.74     20.04 o 
   1   5   1     6557.50     5090.31    180.67 o 
   2   5   1     4482.53     4741.08    205.06 o 
   3   5   1        0.96       -2.18     25.65 o 
   4   5   1      269.42      256.52     46.83 o 
   5   5   1     2763.81     2667.01    143.77 o 
   6   5   1      225.61      250.38     75.39 o 
   7   5   1      200.38      319.12     75.06 o 
   8   5   1      426.12      475.17    162.70 o 
  -8   6   1     1706.87     1649.69    301.59 o 
  -7   6   1     2644.23     2824.60    169.88 o 
  -6   6   1       52.43      135.26     60.96 o 
  -5   6   1        6.71       43.34     50.28 o 
  -4   6   1     8774.03     9977.67    394.78 o 
  -3   6   1     7827.92     8574.07    281.15 o 
  -2   6   1    12391.94    13122.25    337.25 o 
  -1   6   1   244225.28   250982.95  20144.96 o 
   0   6   1    21940.52    22558.31    666.78 o 
   1   6   1    24159.80    25160.11    663.41 o 
   2   6   1     1181.85     1230.86    226.38 o 
   3   6   1      342.00      577.06     45.66 o 
   4   6   1     1367.32     1753.15    108.69 o 
   5   6   1       28.88       43.91     56.12 o 
   6   6   1      497.03      875.44    130.52 o 
   7   6   1       15.36      -45.49     68.94 o 
   8   6   1       17.27       72.84     59.51 o 
  -8   7   1      178.24       59.85     50.28 o 
  -7   7   1       37.41      -57.22     57.22 o 
  -6   7   1      959.29      991.50     97.31 o 
  -5   7   1        3.25      -27.35     49.12 o 
  -4   7   1     1027.52     1212.43     65.52 o 
  -3   7   1       67.39       -7.38     32.65 o 
  -2   7   1     1465.58     1047.21     57.17 o 
  -1   7   1     5727.49     4218.43    141.02 o 
   0   7   1       11.10       37.96     37.41 o 
   1   7   1     8039.72     7176.02    195.45 o 
   2   7   1    27534.72    26259.55    802.66 o 
   3   7   1      992.03      820.18     54.78 o 
   4   7   1       50.56       83.68     38.79 o 
   5   7   1      840.61      691.44     69.17 o 
   6   7   1        1.86       -9.87     46.79 o 
   7   7   1      109.98       72.04     48.15 o 
   8   7   1       36.83      103.10     63.37 o 
  -8   8   1      172.53      226.47     69.97 o 
  -7   8   1        7.83       80.03     52.96 o 
  -6   8   1       12.16        8.80     42.23 o 
  -5   8   1      547.84      622.05     56.74 o 
  -4   8   1       27.42       -6.69     32.75 o 
  -3   8   1      386.55      270.87     32.26 o 
  -2   8   1        6.06        3.72     20.74 o 
  -1   8   1       25.20      177.79     37.51 o 
   0   8   1      397.14      226.82     36.81 o 
   1   8   1       69.38      356.68     42.98 o 
   2   8   1     3092.74     3908.59    129.49 o 
   3   8   1      102.05      105.60     45.89 o 
   4   8   1       67.95      118.35     33.66 o 
   5   8   1       53.87       28.24     37.16 o 
   6   8   1      998.08     1415.74    163.59 o 
   7   8   1      101.80      127.70     60.19 o 
   8   8   1      234.32      287.05     68.60 o 
  -8   9   1      393.17      219.32     80.23 o 
  -7   9   1      181.06      131.97     52.84 o 
  -6   9   1       88.51       49.83     59.36 o 
  -5   9   1      219.58      218.68     62.54 o 
  -4   9   1      758.41      959.31     61.62 o 
  -3   9   1      264.22      222.50     35.71 o 
  -2   9   1     1558.80     1438.27     64.43 o 
  -1   9   1     9532.92     9824.54    272.39 o 
   0   9   1     2823.25     2706.79     99.87 o 
   1   9   1     2806.43     2879.77     86.38 o 
   2   9   1    12457.49    13244.98    355.36 o 
   3   9   1        8.02       42.95     41.00 o 
   4   9   1     1849.13     1924.65    148.26 o 
   5   9   1      259.65      231.39     43.49 o 
   6   9   1       46.69        2.75     36.96 o 
   7   9   1      490.07      565.74     83.12 o 
   8   9   1       15.12       67.82     73.43 o 
  -8  10   1      452.38      527.58     77.27 o 
  -7  10   1     2339.20     2204.36    126.13 o 
  -6  10   1     1539.08     1547.17    101.48 o 
  -5  10   1      798.13      831.39     62.08 o 
  -4  10   1      952.66      824.50     50.15 o 
  -3  10   1     2099.49     2157.50     96.56 o 
  -2  10   1    55939.07    62730.48   2482.93 o 
  -1  10   1     1011.86     1118.73     49.43 o 
   0  10   1     9293.46     8674.40    263.88 o 
   1  10   1        2.14       28.26     29.69 o 
   2  10   1      605.86     1496.00    188.69 o 
   3  10   1     4143.12     4502.41    216.32 o 
   4  10   1     6136.34     6305.52    207.38 o 
   5  10   1     6090.94     6492.50    261.18 o 
   6  10   1      276.41      218.54     80.93 o 
   7  10   1        4.40       26.82     47.69 o 
   8  10   1       66.22        4.32     47.85 o 
  -8  11   1       69.58       82.59     61.68 o 
  -7  11   1       42.70       63.69     64.26 o 
  -6  11   1       97.70       64.02     45.48 o 
  -5  11   1      298.02      301.91     46.70 o 
  -4  11   1     1137.37     1122.82     98.07 o 
  -3  11   1     7467.51     7752.23    270.45 o 
  -2  11   1     3008.05     2623.88     77.66 o 
  -1  11   1      203.47      238.96     41.40 o 
   0  11   1      702.72      551.72     51.69 o 
   1  11   1     8268.56     7469.49    218.64 o 
   2  11   1        1.59       64.29     27.72 o 
   3  11   1     2316.66     2306.59     94.48 o 
   4  11   1      151.35      437.70    141.03 o 
   5  11   1      276.67      212.03     47.81 o 
   6  11   1        2.23       10.28     39.28 o 
   7  11   1      283.98      300.57     60.42 o 
  -8  12   1      142.71       44.64     59.38 o 
  -7  12   1        1.10      -10.79     43.65 o 
  -6  12   1      481.30      504.55     77.39 o 
  -5  12   1      995.73     1175.29     80.26 o 
  -4  12   1      124.81       77.69     36.44 o 
  -3  12   1      176.61      624.01    110.55 o 
  -2  12   1      130.32      163.65     38.87 o 
  -1  12   1       39.04       57.88     24.15 o 
   0  12   1       75.68       55.15     30.41 o 
   1  12   1      211.46      168.71     41.48 o 
   2  12   1      134.25      203.28     44.81 o 
   3  12   1      364.05      325.74     41.87 o 
   4  12   1      768.00      849.46     85.03 o 
   5  12   1      894.35      933.96     75.31 o 
   6  12   1       89.67      159.52     58.05 o 
   7  12   1        2.73      -12.55     58.30 o 
  -7  13   1      468.67      560.02     93.88 o 
  -6  13   1      829.43      890.15     80.18 o 
  -5  13   1      256.93      386.21     76.33 o 
  -4  13   1      480.21      474.98     58.29 o 
  -3  13   1     5668.95     6168.48    174.75 o 
  -2  13   1      334.51      336.84     53.53 o 
  -1  13   1     2643.26     2868.83     97.52 o 
   0  13   1       27.52       -4.87     35.08 o 
   1  13   1     3139.26     2882.11     96.97 o 
   2  13   1      213.67      140.09     38.86 o 
   3  13   1      165.41       91.92     27.42 o 
   4  13   1      202.09       98.56     41.94 o 
   5  13   1      114.95      166.74     54.94 o 
   6  13   1      100.54      116.30     52.15 o 
   7  13   1        1.18       18.66     54.09 o 
  -7  14   1     2478.53     2465.55    307.44 o 
  -6  14   1      335.16      292.26     54.44 o 
  -5  14   1      790.43      913.98    140.07 o 
  -4  14   1        9.85      113.95     36.81 o 
  -3  14   1      672.75      740.07     91.43 o 
  -2  14   1       87.37       68.68     30.95 o 
  -1  14   1    15791.29    17205.80    514.52 o 
   0  14   1    11510.65    11279.57    326.80 o 
   1  14   1     1989.85     2161.01    138.23 o 
   2  14   1      854.12      811.88    100.52 o 
   3  14   1     1482.88     1903.54     79.20 o 
   4  14   1       87.64       86.08     40.85 o 
   5  14   1     1527.47     1416.08    116.94 o 
   6  14   1       22.59      119.46     44.18 o 
   7  14   1       74.05       65.03     51.59 o 
  -7  15   1      865.32      859.52    122.06 o 
  -6  15   1     1969.31     1931.87    119.12 o 
  -5  15   1       27.71       37.18     40.03 o 
  -4  15   1       18.63       36.91     37.40 o 
  -3  15   1       29.58       18.93     34.52 o 
  -2  15   1     2645.82     2606.74    101.87 o 
  -1  15   1     1907.00     2225.89     93.61 o 
   0  15   1     1633.69     1750.67    124.05 o 
   1  15   1     1773.66     1502.68     88.42 o 
   2  15   1     7081.40     7062.64    214.88 o 
   3  15   1     1097.56      849.36     44.86 o 
   4  15   1     2258.04     2481.57    155.02 o 
   5  15   1       69.73      148.54     41.35 o 
   6  15   1       30.21       31.57     54.00 o 
   7  15   1       70.90      133.66     77.67 o 
  -7  16   1        0.57       -1.03     46.81 o 
  -6  16   1      856.50     1021.81     76.22 o 
  -5  16   1     1433.23     1467.43     76.27 o 
  -4  16   1        2.04       33.83     40.09 o 
  -3  16   1       18.72       21.58     28.89 o 
  -2  16   1      788.08      764.77     48.14 o 
  -1  16   1       21.18       15.09     30.75 o 
   0  16   1        0.00       47.30     52.43 o 
   1  16   1      855.54     1206.87     81.16 o 
   2  16   1        4.92      239.55     44.13 o 
   3  16   1      701.00      675.91     61.40 o 
   4  16   1        1.61       60.46     63.70 o 
   5  16   1      170.91      188.35     47.20 o 
   6  16   1      354.74      406.02     80.91 o 
   7  16   1       34.95       93.76    117.22 o 
  -7  17   1       19.72       -8.66     36.07 o 
  -6  17   1        6.14       36.96     55.87 o 
  -5  17   1       53.57       26.89     39.47 o 
  -4  17   1        1.67       92.86     38.83 o 
  -3  17   1      659.29      685.46     54.83 o 
  -2  17   1      507.97      431.81     50.43 o 
  -1  17   1       92.43       88.44     29.52 o 
   0  17   1     1391.69     1302.81     87.12 o 
   1  17   1     6696.43     6570.87    259.80 o 
   2  17   1      481.99      474.85     62.80 o 
   3  17   1     2793.58     3132.70    127.16 o 
   4  17   1      730.01      881.66    119.34 o 
   5  17   1       62.22       84.36     50.56 o 
   6  17   1      281.57      192.31     44.34 o 
   7  17   1      232.68      133.53     69.78 o 
  -7  18   1     1285.32     1257.12    158.34 o 
  -6  18   1     4201.19     3977.24    209.80 o 
  -5  18   1     1943.04     1780.42    147.41 o 
  -4  18   1     1522.09     1555.40     93.04 o 
  -3  18   1      199.32      212.83     38.66 o 
  -2  18   1    10115.45    12716.90    425.60 o 
  -1  18   1     3413.03     4500.89    160.04 o 
   0  18   1     1473.42     1839.52     98.50 o 
   1  18   1     1313.18     1527.72     94.90 o 
   2  18   1       31.65       89.80     43.79 o 
   3  18   1     3120.57     3434.03    141.14 o 
   4  18   1     2082.75     1877.05     94.83 o 
   5  18   1      853.57      690.17     69.33 o 
   6  18   1      134.03        7.23     51.84 o 
   7  18   1      196.82      100.94     47.18 o 
  -7  19   1      273.36      158.54     61.71 o 
  -6  19   1      845.96      773.14     92.28 o 
  -5  19   1      860.89     1002.15     88.02 o 
  -4  19   1     1070.82     1238.25     94.49 o 
  -3  19   1      922.71      699.89     66.04 o 
  -2  19   1       93.70        0.73     28.83 o 
  -1  19   1     2585.58     2678.72    100.16 o 
   0  19   1     1685.24     1713.35     93.96 o 
   1  19   1       37.59       72.78     42.21 o 
   2  19   1      909.94      880.04     64.04 o 
   3  19   1      534.19      363.32     99.62 o 
   4  19   1     1119.59     1151.97     92.62 o 
   5  19   1        9.50      119.50     81.12 o 
   6  19   1       81.16       20.40     60.95 o 
   7  19   1        1.06       24.84     59.04 o 
  -7  20   1       43.94       44.81     56.33 o 
  -6  20   1      118.60       27.20     43.35 o 
  -5  20   1      631.81      727.32     70.65 o 
  -4  20   1        6.77       67.45     54.36 o 
  -3  20   1      319.36      258.51     56.03 o 
  -2  20   1        6.60       76.34     44.51 o 
  -1  20   1        4.32      192.11     37.49 o 
   0  20   1        0.01       12.70     41.98 o 
   1  20   1        1.82       20.13     32.40 o 
   2  20   1        5.48       53.33     39.00 o 
   3  20   1       99.78       72.57     31.13 o 
   4  20   1       82.24       78.76     54.30 o 
   5  20   1        2.05      -13.08     42.36 o 
   6  20   1      617.21      747.87    203.73 o 
   7  20   1       47.88       58.08     74.73 o 
  -7  21   1       76.19      172.97     44.04 o 
  -6  21   1      359.32      328.87     64.26 o 
  -5  21   1       14.54       13.33     64.88 o 
  -4  21   1      408.85      420.67     74.76 o 
  -3  21   1      985.63     1229.10    118.97 o 
  -2  21   1     1517.22     1726.49    101.29 o 
  -1  21   1     5271.47     5487.22    190.99 o 
   0  21   1     2037.08     2158.25    143.51 o 
   1  21   1     2377.59     2397.67    148.30 o 
   2  21   1     3504.00     3851.92    162.28 o 
   3  21   1      270.75      346.53     51.61 o 
   4  21   1        1.54       22.09     36.74 o 
   5  21   1      423.04      703.55    130.29 o 
   6  21   1      321.85      378.74     79.28 o 
  -6  22   1      192.14      118.29     43.24 o 
  -5  22   1      121.58       96.08     45.66 o 
  -4  22   1      369.09      324.35     69.52 o 
  -3  22   1     2747.06     2776.20    160.22 o 
  -2  22   1     1563.73     1513.20     95.55 o 
  -1  22   1     6760.82     7263.34    267.78 o 
   0  22   1    13175.10    15501.63    554.95 o 
   1  22   1      770.74     1053.29     89.93 o 
   2  22   1     1148.68     1045.08     92.08 o 
   3  22   1      194.58      318.03     67.84 o 
   4  22   1      124.26      204.21     69.83 o 
   5  22   1      242.30      164.87     80.00 o 
   6  22   1        5.31       13.25     56.00 o 
  -6  23   1       77.83       83.30     48.59 o 
  -5  23   1      452.49      625.62     78.71 o 
  -4  23   1       57.00      100.06     57.01 o 
  -3  23   1      490.69      635.27     72.09 o 
  -2  23   1      444.87      432.23     72.65 o 
  -1  23   1      978.64     1072.00    100.87 o 
   0  23   1      525.56      521.96     68.99 o 
   1  23   1      160.48      198.24     50.86 o 
   2  23   1     1104.94     1277.62    118.58 o 
   3  23   1      598.08      567.48     58.27 o 
   4  23   1      730.39      855.41    119.71 o 
   5  23   1     1216.80     1532.03    119.46 o 
   6  23   1       44.57       27.80     43.34 o 
  -6  24   1       15.28        5.46     43.88 o 
  -5  24   1      249.17      353.87     80.94 o 
  -4  24   1      107.66       88.96     36.46 o 
  -3  24   1       47.52       31.90     47.22 o 
  -2  24   1       47.94      -28.99     40.52 o 
  -1  24   1      254.62      195.91     51.34 o 
   0  24   1      135.15      100.98     55.81 o 
   1  24   1       58.94      244.17     63.86 o 
   2  24   1      107.46       67.28     50.08 o 
   3  24   1       12.65      153.32     48.49 o 
   4  24   1       13.42       49.93     44.06 o 
   5  24   1       15.14       85.63     67.15 o 
   6  24   1       21.68      -29.75     43.15 o 
  -6  25   1        0.91       29.48     39.64 o 
  -5  25   1      116.81      121.29     69.79 o 
  -4  25   1       33.62       31.29     39.28 o 
  -3  25   1      382.48      603.78    114.36 o 
  -2  25   1        7.18       17.71     54.94 o 
  -1  25   1       14.88       13.29     41.27 o 
   0  25   1      190.86      270.73     70.97 o 
   1  25   1     1364.53     1669.26    145.21 o 
   2  25   1     1173.09     1371.26    126.12 o 
   3  25   1     1531.24     1531.35    153.03 o 
   4  25   1      534.38      648.80     90.04 o 
   5  25   1        8.77      -53.70     93.30 o 
   6  25   1        4.50      122.27     56.71 o 
  -6  26   1      353.51      184.37     48.56 o 
  -5  26   1      629.41      647.27    145.49 o 
  -4  26   1       53.43       59.49     46.58 o 
  -3  26   1      298.42      278.44     56.92 o 
  -2  26   1      418.74      478.35     91.36 o 
  -1  26   1      420.39      392.03     72.43 o 
   0  26   1     4359.43     4457.86    205.64 o 
   1  26   1      333.61      581.80     74.85 o 
   2  26   1      444.57      393.15     66.67 o 
   3  26   1       17.26      -13.05     41.93 o 
   4  26   1      145.25       84.13     37.78 o 
   5  26   1      509.33      460.12    205.89 o 
   6  26   1      126.08      220.63     68.07 o 
  -6  27   1        9.70       45.74     51.16 o 
  -5  27   1      519.68      395.90    105.65 o 
  -4  27   1      274.05      207.49     49.21 o 
  -3  27   1       10.37        3.99     48.33 o 
  -2  27   1      739.51      695.79     79.99 o 
  -1  27   1      193.95      190.31     57.88 o 
   0  27   1        8.53       90.43     58.17 o 
   1  27   1       11.29       77.68     55.76 o 
   2  27   1     2048.05     2501.62    161.47 o 
   3  27   1      967.25     1253.13    121.97 o 
   4  27   1       49.96       30.73     44.85 o 
   5  27   1      158.27      202.52    103.82 o 
  -5  28   1        6.86      -17.63     52.16 o 
  -4  28   1        0.89       54.36     42.73 o 
  -3  28   1      245.92      235.77     53.29 o 
  -2  28   1        0.28       57.82     57.24 o 
  -1  28   1        0.02      -41.73     41.73 o 
   0  28   1        5.02      112.53     69.98 o 
   1  28   1      105.10       88.38     62.53 o 
   2  28   1       40.33       42.37     45.70 o 
   3  28   1       45.11        0.77     52.57 o 
   4  28   1       46.24       28.32     43.24 o 
   5  28   1      113.68       17.37     95.83 o 
  -5  29   1       36.50       97.49     58.13 o 
  -4  29   1      187.34      123.74     55.56 o 
  -3  29   1       28.72       90.85     46.71 o 
  -2  29   1      667.70      569.90    101.51 o 
  -1  29   1      586.90      862.63     82.78 o 
   0  29   1       95.44       29.46     59.07 o 
   1  29   1      498.80      447.40     76.48 o 
   2  29   1      122.48       72.82     53.24 o 
   3  29   1      452.27      349.49     80.39 o 
   4  29   1      125.12       63.33     51.69 o 
   5  29   1      223.93      282.79    218.28 o 
  -5  30   1      191.47      170.38    106.57 o 
  -4  30   1        4.05      -27.81     54.45 o 
  -3  30   1     1000.76     1062.05    126.31 o 
  -2  30   1      803.56      745.91     88.53 o 
  -1  30   1      783.36      858.22    101.52 o 
   0  30   1      223.99      181.39     81.08 o 
   1  30   1      847.13      988.19     83.73 o 
   2  30   1      487.37      598.82     90.01 o 
   3  30   1      727.94      867.79    124.48 o 
   4  30   1      888.07      843.92    120.90 o 
   5  30   1      351.51      530.62     84.25 o 
  -5  31   1       17.13        2.31     70.56 o 
  -4  31   1      436.85      390.19    114.86 o 
  -3  31   1      514.07      500.29     87.46 o 
  -2  31   1      922.99     1025.23    106.16 o 
  -1  31   1     1259.45     1413.96    136.85 o 
   0  31   1      498.78      346.69     73.84 o 
   1  31   1      814.49      776.59     97.56 o 
   2  31   1       32.84       19.73     51.78 o 
   3  31   1        7.15      110.65     58.76 o 
   4  31   1       43.17      106.18     60.83 o 
  -4  32   1       48.38      106.19     53.27 o 
  -3  32   1       35.82       11.47     49.21 o 
  -2  32   1       80.38       -1.07     54.13 o 
  -1  32   1       88.87       83.49     46.34 o 
   0  32   1      167.53       34.44     61.53 o 
   1  32   1        4.98       78.05     51.32 o 
   2  32   1       60.96       13.86     49.83 o 
   3  32   1       40.16      -46.61     56.90 o 
   4  32   1       10.75      -26.84     47.02 o 
  -4  33   1       86.33       24.22     47.15 o 
  -3  33   1       90.32       27.33     53.40 o 
  -2  33   1       22.05      -23.56     50.47 o 
  -1  33   1     1010.33      968.19     80.35 o 
   0  33   1        0.96        6.90     45.52 o 
   1  33   1      104.14      194.59     69.72 o 
   2  33   1        1.55      -65.46     65.46 o 
   3  33   1      149.11      133.30     65.70 o 
   4  33   1      460.69      388.75    106.23 o 
  -4  34   1      467.00      663.01    160.56 o 
  -3  34   1       33.33       48.89     62.31 o 
  -2  34   1      392.42      469.21     92.78 o 
  -1  34   1     5869.02     6209.53    441.90 o 
   0  34   1     1483.67     1354.26    104.74 o 
   1  34   1       22.93       15.31     73.59 o 
   2  34   1       15.97       32.55     56.51 o 
   3  34   1       15.84       60.95     60.39 o 
  -3  35   1        1.39       -6.78     47.48 o 
  -2  35   1       57.96      -10.03     47.30 o 
  -1  35   1      306.66      262.66     84.99 o 
   0  35   1       30.66       43.10     47.28 o 
   1  35   1      238.43      306.47     87.16 o 
   2  35   1      421.04      362.68     73.85 o 
   3  35   1       99.66       75.01     69.95 o 
  -3  36   1       33.96      -41.98     51.98 o 
  -2  36   1       67.10       12.67     48.45 o 
  -1  36   1        7.56       85.49     92.06 o 
   0  36   1        4.14       51.52     57.21 o 
   1  36   1       39.41       29.94     59.75 o 
   2  36   1      177.08      164.46     58.77 o 
  -2  37   1       51.45       26.93     51.18 o 
  -1  37   1        0.45       48.88     50.67 o 
   0  37   1      103.17      -25.90     58.18 o 
   1  37   1      174.05      138.27     62.95 o 
   2  37   1      465.16      454.75    102.01 o 
  -1  38   1      513.77      656.09    149.77 o 
   0  38   1      249.90      212.67     66.15 o 
   1  38   1       12.90       41.78     51.93 o 
  -8   0   2       20.35      100.82     78.84 o 
  -7   0   2     7725.33     7746.05    527.09 o 
  -6   0   2    11813.76    11979.18    569.43 o 
  -5   0   2    23363.92    24104.05   1317.13 o 
  -4   0   2    11898.65    12304.91    623.91 o 
  -3   0   2     2590.89     2564.19    265.99 o 
  -2   0   2       93.62      243.15     61.91 o 
  -1   0   2     9493.40     8223.90    172.82 o 
   1   0   2      108.67       66.04     84.38 o 
   2   0   2     8243.19     7962.59    327.80 o 
   3   0   2     7804.63     7659.08    451.27 o 
   4   0   2    23173.94    22762.30   2027.94 o 
   5   0   2    16571.45    16136.40   1583.10 o 
   6   0   2     7256.14     6913.90    573.25 o 
   7   0   2     1724.32     1813.32    239.39 o 
   8   0   2     1510.85     1992.21    211.03 o 
  -8   1   2       77.95       35.80     76.05 o 
  -7   1   2       98.07      -57.03     59.18 o 
  -6   1   2      537.32      524.14    105.51 o 
  -5   1   2       49.91       48.90     45.78 o 
  -4   1   2     2684.23     2440.50    125.64 o 
  -3   1   2     3519.66     3080.74    107.91 o 
  -2   1   2     4554.94     3724.96    128.70 o 
  -1   1   2     4248.77     3781.73     59.93 o 
   1   1   2     3861.11     3427.23    232.38 o 
   2   1   2     3983.17     3529.03    152.44 o 
   3   1   2     1217.52     1137.69     73.90 o 
   4   1   2     3002.65     3459.13    434.62 o 
   5   1   2     1566.48     1863.09    149.31 o 
   6   1   2      312.97      169.29     97.78 o 
   7   1   2       55.51     -128.71    128.71 o 
   8   1   2      145.30       49.64    103.19 o 
  -8   2   2        0.23      -89.83     89.83 o 
  -7   2   2       33.10        7.56     66.78 o 
  -6   2   2      676.17      914.79    111.60 o 
  -5   2   2       27.97       79.99     48.59 o 
  -4   2   2     1339.92     1410.84     72.08 o 
  -3   2   2     1383.66     1738.92    108.42 o 
  -2   2   2     3377.23     2973.10    106.92 o 
  -1   2   2      126.98      470.02     40.75 o 
   1   2   2     1324.12     1115.09     87.07 o 
   2   2   2     1235.92     1138.54     81.50 o 
   3   2   2      279.88      304.35    105.27 o 
   4   2   2      929.56      784.46     77.71 o 
   5   2   2      807.03      749.45    111.85 o 
   6   2   2      130.87      -31.27    108.23 o 
   7   2   2        0.33      -36.82     74.89 o 
   8   2   2       40.23       18.06     76.28 o 
  -8   3   2       39.41        6.74     58.57 o 
  -7   3   2     3255.35     3522.79    211.06 o 
  -6   3   2     2085.97     2175.81    188.93 o 
  -5   3   2      496.99      595.53     64.99 o 
  -4   3   2     5259.56     5488.97    175.56 o 
  -3   3   2     4734.39     4306.42    133.46 o 
  -2   3   2    10693.37     9396.58    199.90 o 
  -1   3   2     9703.79     8123.87    194.81 o 
   0   3   2        7.96       64.39     25.42 o 
   1   3   2     7105.49     6167.14    269.29 o 
   2   3   2    12850.37    13315.86   1030.94 o 
   3   3   2       55.22       70.62     83.76 o 
   4   3   2      186.02      209.58     65.47 o 
   5   3   2     2872.16     2971.84    180.80 o 
   6   3   2     6565.92     7102.57    400.41 o 
   7   3   2      728.43      807.27    111.58 o 
   8   3   2       12.01      -91.12     91.12 o 
  -8   4   2     1562.84     1719.19    145.62 o 
  -7   4   2     1615.39     1960.07    157.67 o 
  -6   4   2    10161.71    11530.74    432.97 o 
  -5   4   2     3263.32     3029.74    149.70 o 
  -4   4   2     9028.35     8095.02    361.15 o 
  -3   4   2    19983.26    18352.16    575.65 o 
  -2   4   2    26625.27    28091.78    834.59 o 
  -1   4   2   236505.38   241532.95  20329.02 o 
   0   4   2    32436.21    35406.31   1173.93 o 
   1   4   2   222657.28   234568.19  19992.72 o 
   2   4   2    10120.17     9128.71    376.90 o 
   3   4   2    14593.45    13712.58    532.39 o 
   4   4   2     4856.16     4531.22    231.16 o 
   5   4   2     1046.28     1365.19    202.23 o 
   6   4   2    12291.01    11961.65    691.44 o 
   7   4   2       20.60       58.08     73.78 o 
   8   4   2     3717.33     3580.18    235.53 o 
  -8   5   2      366.67      832.22    214.16 o 
  -7   5   2       90.67      209.11     77.42 o 
  -6   5   2        2.05      -71.67     71.67 o 
  -5   5   2       24.13      -39.92     45.43 o 
  -4   5   2      317.19      362.23     70.05 o 
  -3   5   2      226.79      263.07     42.85 o 
  -2   5   2     9345.00     9682.08    245.18 o 
  -1   5   2     6791.38     6374.73    162.48 o 
   0   5   2      246.13      212.52     25.63 o 
   1   5   2       65.47      999.23    149.73 o 
   2   5   2     3454.89     4128.59    152.58 o 
   3   5   2     3675.97     3682.55    194.33 o 
   4   5   2     1554.36     1644.69    101.58 o 
   5   5   2      188.33      117.60     50.73 o 
   6   5   2     1413.69     1630.60    121.96 o 
   7   5   2      762.59      765.05    163.63 o 
   8   5   2       93.00       76.33     85.94 o 
  -8   6   2       14.79       43.68     71.01 o 
  -7   6   2      545.17      306.33     74.81 o 
  -6   6   2      919.57     1209.38    106.74 o 
  -5   6   2      148.26       78.92     37.27 o 
  -4   6   2      863.99      928.75     81.61 o 
  -3   6   2      338.12      230.16     47.95 o 
  -2   6   2     1563.34     1123.93     73.44 o 
  -1   6   2        0.00     1343.87    258.09 o 
   0   6   2       62.16       33.42     23.34 o 
   1   6   2     6161.23     4292.03     99.81 o 
   2   6   2     2456.67     2427.69    175.59 o 
   3   6   2      776.07      714.78     54.82 o 
   4   6   2      760.89      748.19     59.70 o 
   5   6   2      358.10      229.23     56.37 o 
   6   6   2      662.47      528.16    110.88 o 
   7   6   2       20.84      -44.77     44.77 o 
   8   6   2        1.88      -17.42     77.49 o 
  -8   7   2      309.45      381.13     77.07 o 
  -7   7   2        3.97      -19.06     44.97 o 
  -6   7   2      590.70      428.68     84.16 o 
  -5   7   2        8.81      -43.27     43.27 o 
  -4   7   2     1594.94     1577.35     79.64 o 
  -3   7   2      491.74      428.33     55.79 o 
  -2   7   2     2703.86     2761.73     88.51 o 
  -1   7   2    40811.30    38874.83   1236.11 o 
   0   7   2      821.26      721.32     58.98 o 
   1   7   2     8387.31     7622.82    186.63 o 
   2   7   2     4645.79     4474.53    333.60 o 
   3   7   2     2354.51     2296.00    202.84 o 
   4   7   2     1836.09     1968.74     98.28 o 
   5   7   2     1099.59     1290.78    169.11 o 
   6   7   2       55.08       12.29     42.87 o 
   7   7   2      488.18      434.78     82.72 o 
   8   7   2      537.77      543.92     97.95 o 
  -8   8   2      743.51      740.53     85.15 o 
  -7   8   2      894.21      918.48     90.06 o 
  -6   8   2     6709.25     5874.20    369.60 o 
  -5   8   2    12304.42    11748.02    547.35 o 
  -4   8   2    15239.64    16507.94    517.90 o 
  -3   8   2    40455.41    46864.71   1646.12 o 
  -2   8   2     3532.46     2998.99    211.30 o 
  -1   8   2    10569.81    10558.80    570.36 o 
   0   8   2      729.85     1176.16    160.45 o 
   1   8   2    16381.44    15044.42    418.94 o 
   2   8   2    48667.72    50586.16   2231.49 o 
   3   8   2    29341.26    31748.82   1260.81 o 
   4   8   2    22527.57    23392.04    786.68 o 
   5   8   2     8494.99     8605.62    490.74 o 
   6   8   2     3421.50     3434.24    277.25 o 
   7   8   2      583.19      549.13     99.47 o 
   8   8   2     1676.01     1974.05    336.16 o 
  -8   9   2      187.29       37.01     46.24 o 
  -7   9   2        5.00       37.34     62.20 o 
  -6   9   2       43.24       51.34     44.30 o 
  -5   9   2     1602.02     1827.71    135.17 o 
  -4   9   2        0.93        5.61     23.53 o 
  -3   9   2      843.18      867.46     58.54 o 
  -2   9   2      782.56      801.92     67.61 o 
  -1   9   2    18884.43    19858.53    678.47 o 
   0   9   2      969.67      957.46     74.96 o 
   1   9   2     1671.08     1680.89     79.02 o 
   2   9   2        6.46       57.74     27.15 o 
   3   9   2      241.61      565.66    144.57 o 
   4   9   2     1101.83     1576.88    137.56 o 
   5   9   2     2260.54     2719.00    246.87 o 
   6   9   2      695.44      737.66    159.16 o 
   7   9   2      217.74       89.21     66.84 o 
  -8  10   2      208.67      232.66     73.46 o 
  -7  10   2      189.29      171.74     54.08 o 
  -6  10   2       42.99       99.02     48.62 o 
  -5  10   2       35.85        9.95     30.93 o 
  -4  10   2       39.10       10.50     32.96 o 
  -3  10   2       21.22       43.32     23.38 o 
  -2  10   2      741.05      460.30     36.10 o 
  -1  10   2      253.00      359.47     47.85 o 
   0  10   2      190.26      221.44     38.94 o 
   1  10   2       12.44      104.30     31.56 o 
   2  10   2     1091.95      921.64     45.43 o 
   3  10   2      132.01      117.67     43.85 o 
   4  10   2       50.14       89.88     32.26 o 
   5  10   2       93.39       77.69     40.08 o 
   6  10   2        0.08       95.10     61.06 o 
   7  10   2        6.89       13.24     50.22 o 
  -8  11   2      169.56      145.34     74.27 o 
  -7  11   2      305.40      197.47     55.46 o 
  -6  11   2      652.58      776.92    119.42 o 
  -5  11   2      796.53     1050.92     94.64 o 
  -4  11   2       61.17       36.99     32.28 o 
  -3  11   2     1934.77     1926.96     83.93 o 
  -2  11   2      222.95      220.89     32.58 o 
  -1  11   2     2114.64     2144.40    100.34 o 
   0  11   2      828.51      622.89     54.75 o 
   1  11   2     3170.74     2734.47     98.29 o 
   2  11   2      720.81      611.83     49.77 o 
   3  11   2      778.96      955.47    186.06 o 
   4  11   2     5401.95     5300.46    367.09 o 
   5  11   2      108.56       90.11     41.55 o 
   6  11   2       81.67       53.26     43.55 o 
   7  11   2      736.75      519.99    127.09 o 
  -8  12   2     1274.01     1375.51    125.50 o 
  -7  12   2      283.45      246.28     69.70 o 
  -6  12   2     9659.30    10519.97    474.25 o 
  -5  12   2     8998.90     9864.47    341.07 o 
  -4  12   2     9360.58     9202.60    237.69 o 
  -3  12   2     9753.44     9022.82    269.23 o 
  -2  12   2     7311.96     7746.75    211.66 o 
  -1  12   2    58897.80    69102.16   3148.57 o 
   0  12   2    42333.05    47207.15   2016.19 o 
   1  12   2    28582.53    31750.70   1067.23 o 
   2  12   2    11587.91    11158.91    293.61 o 
   3  12   2    22224.09    22465.55    766.15 o 
   4  12   2    10843.70    10675.80    495.00 o 
   5  12   2     1082.09      925.52     72.90 o 
   6  12   2     1880.38     1889.22    211.21 o 
   7  12   2     1488.18     1565.38    119.17 o 
  -8  13   2      229.03      245.19     57.75 o 
  -7  13   2      170.76      262.19     69.35 o 
  -6  13   2        0.79      -31.34     46.72 o 
  -5  13   2        2.57      -41.19     41.19 o 
  -4  13   2       78.58       78.30     35.85 o 
  -3  13   2       40.11       52.96     38.16 o 
  -2  13   2        0.77        2.31     23.13 o 
  -1  13   2     5246.47     5743.28    171.55 o 
   0  13   2       76.01       35.59     31.52 o 
   1  13   2     4659.76     4609.34    144.01 o 
   2  13   2     1646.01     1842.86    132.79 o 
   3  13   2       70.42       64.09     31.93 o 
   4  13   2       75.16      114.44     43.06 o 
   5  13   2     1358.62     1629.75    229.84 o 
   6  13   2      312.59      384.90     65.65 o 
   7  13   2      880.85     1122.94    139.54 o 
  -7  14   2        7.86        4.64     34.35 o 
  -6  14   2        5.22        0.12     43.23 o 
  -5  14   2       38.05       75.59     39.79 o 
  -4  14   2      830.55      884.83     61.57 o 
  -3  14   2       33.13       36.52     27.40 o 
  -2  14   2      315.46      318.57     30.99 o 
  -1  14   2      107.17      168.50     37.12 o 
   0  14   2       17.40      -16.14     28.75 o 
   1  14   2      391.98      396.28     39.71 o 
   2  14   2      643.13      564.94     55.98 o 
   3  14   2      155.49      162.98     30.35 o 
   4  14   2      375.45      354.35     56.85 o 
   5  14   2      149.69      104.61     41.70 o 
   6  14   2       12.85       17.46     42.40 o 
   7  14   2       51.43       49.54     58.61 o 
  -7  15   2       64.46       88.35     43.52 o 
  -6  15   2        1.48        1.53     41.50 o 
  -5  15   2      547.95      586.16    122.36 o 
  -4  15   2      955.16      825.92     96.94 o 
  -3  15   2     1921.84     1758.38    156.32 o 
  -2  15   2        7.33       -0.70     25.14 o 
  -1  15   2      535.98      534.49     53.13 o 
   0  15   2      642.55      623.81     61.91 o 
   1  15   2     3020.01     3204.05    136.80 o 
   2  15   2     2958.29     3114.73    118.30 o 
   3  15   2      738.46      649.84     63.58 o 
   4  15   2        4.09       66.04     50.86 o 
   5  15   2      126.24       52.40     44.36 o 
   6  15   2      155.17       88.57     50.41 o 
   7  15   2      329.79      370.84     89.84 o 
  -7  16   2      847.49     1098.70    115.01 o 
  -6  16   2     6864.74     7294.02    274.06 o 
  -5  16   2     7700.13     7865.95    341.02 o 
  -4  16   2     5431.55     6068.89    259.74 o 
  -3  16   2      350.64      293.36     76.82 o 
  -2  16   2     4499.29     4090.27    122.55 o 
  -1  16   2    29434.68    29734.92   1023.16 o 
   0  16   2    20639.79    18853.61    617.54 o 
   1  16   2    15518.42    15138.99    455.50 o 
   2  16   2     5224.64     4533.16    180.11 o 
   3  16   2     8804.65     9155.68    249.74 o 
   4  16   2     2675.59     2572.30    268.83 o 
   5  16   2     2915.71     2869.27    333.85 o 
   6  16   2     2959.55     3272.69    300.39 o 
   7  16   2     2670.50     2703.62    355.17 o 
  -7  17   2      242.65      111.02     67.41 o 
  -6  17   2      824.24      883.10    146.70 o 
  -5  17   2      340.96      297.35     50.11 o 
  -4  17   2      301.82      343.93     57.91 o 
  -3  17   2      249.86      211.89     30.39 o 
  -2  17   2      143.92       90.87     37.98 o 
  -1  17   2      116.89       96.83     32.87 o 
   0  17   2        3.30        2.13     35.41 o 
   1  17   2      102.10       50.85     38.86 o 
   2  17   2       78.88      100.15     45.45 o 
   3  17   2      189.36      257.82     39.69 o 
   4  17   2      608.61      530.08     91.06 o 
   5  17   2     1321.55     1057.65     77.74 o 
   6  17   2      112.74       60.60     49.72 o 
   7  17   2     1827.96     1806.65    167.22 o 
  -7  18   2       80.36       11.78     45.61 o 
  -6  18   2       18.73       47.18     42.72 o 
  -5  18   2      128.64       77.55     45.31 o 
  -4  18   2      436.54      546.16     61.68 o 
  -3  18   2        0.39       16.11     25.66 o 
  -2  18   2      609.57      685.83     57.93 o 
  -1  18   2        1.14       66.03     39.45 o 
   0  18   2        9.39        0.07     34.29 o 
   1  18   2        7.98       82.03     34.19 o 
   2  18   2       15.78      -31.88     32.62 o 
   3  18   2       60.61      101.86     33.85 o 
   4  18   2      297.81      267.61     88.69 o 
   5  18   2       93.61      -44.39     54.86 o 
   6  18   2       99.16       69.79     70.70 o 
   7  18   2      372.59      359.10     80.85 o 
  -7  19   2      139.33      103.27     55.55 o 
  -6  19   2        1.61      -49.45     49.45 o 
  -5  19   2      659.79      521.31     68.14 o 
  -4  19   2      527.91      549.85     60.58 o 
  -3  19   2       16.34        3.85     30.35 o 
  -2  19   2      536.59      570.68     53.44 o 
  -1  19   2      724.21      806.59     55.05 o 
   0  19   2      559.36      688.44     80.09 o 
   1  19   2      372.46      552.97     64.62 o 
   2  19   2       15.21      -37.17     37.17 o 
   3  19   2        7.46      -26.26     34.37 o 
   4  19   2     1028.69     1020.12     82.85 o 
   5  19   2      705.35      547.57    104.10 o 
   6  19   2      271.37      194.81     68.01 o 
   7  19   2      225.22       93.82     56.59 o 
  -7  20   2      685.39      619.33    130.13 o 
  -6  20   2     6918.03     6383.25    453.57 o 
  -5  20   2     3630.27     3596.25    214.96 o 
  -4  20   2    10227.53    10950.44    421.08 o 
  -3  20   2    13172.37    13729.56    479.32 o 
  -2  20   2     3248.20     2777.85     94.95 o 
  -1  20   2     5374.80     5436.07    174.46 o 
   0  20   2    10232.09    12568.61    450.60 o 
   1  20   2    19186.02    20819.36    713.61 o 
   2  20   2     4685.91     4552.95    181.56 o 
   3  20   2     9370.09    10491.37    433.23 o 
   4  20   2    12525.48    14957.64   1608.83 o 
   5  20   2     3893.14     3764.98    230.89 o 
   6  20   2     1867.24     1795.97    217.55 o 
   7  20   2     1282.48      925.49    214.25 o 
  -7  21   2       55.49       24.08     30.55 o 
  -6  21   2       83.16       37.54     51.08 o 
  -5  21   2      216.13      219.43     49.32 o 
  -4  21   2      950.49     1050.06     86.77 o 
  -3  21   2      575.76      600.66     51.44 o 
  -2  21   2     1210.81     1239.18     79.37 o 
  -1  21   2      601.94      714.54     67.59 o 
   0  21   2     1591.37     1922.66    114.38 o 
   1  21   2     6006.18     6125.25    232.13 o 
   2  21   2     5172.30     4999.44    194.95 o 
   3  21   2      809.43      762.99     69.42 o 
   4  21   2     2083.17     2010.34    147.49 o 
   5  21   2      156.25       48.87     59.62 o 
   6  21   2       98.93      110.66     54.77 o 
  -7  22   2        1.31       61.99     87.21 o 
  -6  22   2      566.40      657.57     70.54 o 
  -5  22   2        9.86       -1.65     35.06 o 
  -4  22   2       91.47       -1.43     37.55 o 
  -3  22   2       21.26       31.57     38.84 o 
  -2  22   2      272.09      253.38     57.98 o 
  -1  22   2       20.86       93.81     41.25 o 
   0  22   2       16.60      138.76     38.63 o 
   1  22   2       96.85      163.69     49.51 o 
   2  22   2       40.33       73.58     40.29 o 
   3  22   2      223.67      201.03     43.49 o 
   4  22   2      213.29      179.44     60.01 o 
   5  22   2       18.54       32.60     73.23 o 
   6  22   2      196.37      138.50     58.52 o 
  -6  23   2      234.56      201.97     53.52 o 
  -5  23   2      542.08      467.26     81.63 o 
  -4  23   2      124.41       74.94     46.00 o 
  -3  23   2       40.18       48.57     42.55 o 
  -2  23   2        3.13       22.70     36.20 o 
  -1  23   2     1352.16     1261.67    102.93 o 
   0  23   2       42.22       29.73     39.66 o 
   1  23   2       10.04      -25.88     36.00 o 
   2  23   2      897.71     1139.92     88.82 o 
   3  23   2        5.12       20.48     41.38 o 
   4  23   2      240.84      247.96     74.63 o 
   5  23   2      119.65       71.23     83.52 o 
   6  23   2      879.47      793.42    114.92 o 
  -6  24   2     3753.22     3335.88    312.49 o 
  -5  24   2     1861.07     1866.99    251.81 o 
  -4  24   2     1643.83     1630.88    137.76 o 
  -3  24   2     1065.27     1077.64    112.92 o 
  -2  24   2     5372.61     6248.34    272.87 o 
  -1  24   2    26919.63    30417.64   1266.11 o 
   0  24   2    12703.88    13489.12    582.69 o 
   1  24   2    35386.64    40302.56   1712.50 o 
   2  24   2     1540.94     1664.52    139.89 o 
   3  24   2     2303.57     2359.14    154.17 o 
   4  24   2     4053.94     3972.75    223.87 o 
   5  24   2      357.36      509.05    132.08 o 
   6  24   2     1638.32     1402.50    145.16 o 
  -6  25   2      108.04       75.32     50.97 o 
  -5  25   2       57.21       67.30     70.86 o 
  -4  25   2      364.69      192.92    118.40 o 
  -3  25   2      404.94      290.18     49.91 o 
  -2  25   2     2144.47     2172.80    159.61 o 
  -1  25   2        1.11       34.98     42.75 o 
   0  25   2      821.33      839.59     97.03 o 
   1  25   2        1.53       41.27     49.55 o 
   2  25   2      841.70      901.79     80.08 o 
   3  25   2      320.02      299.16     59.17 o 
   4  25   2      376.80      233.48     50.31 o 
   5  25   2      126.97       47.49     88.63 o 
   6  25   2      367.34      187.00     69.88 o 
  -6  26   2      122.63       69.08     44.66 o 
  -5  26   2        0.45       11.12     60.47 o 
  -4  26   2      121.20       48.77     41.51 o 
  -3  26   2      159.12      159.40     45.21 o 
  -2  26   2       34.35      150.00     54.06 o 
  -1  26   2       93.74      106.17     58.77 o 
   0  26   2       10.41      -34.83     46.66 o 
   1  26   2      150.38      158.30     54.98 o 
   2  26   2      323.64      249.49     66.87 o 
   3  26   2      121.72       90.08     53.15 o 
   4  26   2        1.15       17.04     44.09 o 
   5  26   2      226.46      334.87    114.68 o 
   6  26   2       62.50      127.87     80.56 o 
  -6  27   2       49.64      138.46    143.55 o 
  -5  27   2       57.09       34.62     40.11 o 
  -4  27   2      588.81      350.61     59.92 o 
  -3  27   2     1123.98     1156.69    146.56 o 
  -2  27   2     4033.55     4369.91    232.17 o 
  -1  27   2     1717.43     1823.23    122.29 o 
   0  27   2      534.67      350.53     85.25 o 
   1  27   2     2117.27     2034.35    138.41 o 
   2  27   2      746.20      673.46     89.08 o 
   3  27   2        9.84       30.86     41.42 o 
   4  27   2      219.33      149.14     48.98 o 
   5  27   2       46.18      118.98    137.68 o 
  -5  28   2     3867.85     3850.43    266.36 o 
  -4  28   2     6985.61     6357.34    453.63 o 
  -3  28   2     2415.70     2348.24    204.43 o 
  -2  28   2      721.74      780.84     98.69 o 
  -1  28   2      147.10      154.18     54.58 o 
   0  28   2      711.97      788.52    106.09 o 
   1  28   2     5165.84     5555.01    286.68 o 
   2  28   2     3108.05     3111.51    214.75 o 
   3  28   2     4536.98     4914.87    331.34 o 
   4  28   2     4896.95     4707.49    225.49 o 
   5  28   2     1910.85     2006.28    209.94 o 
  -5  29   2      131.77      175.87     78.85 o 
  -4  29   2       67.23       41.80     43.66 o 
  -3  29   2        1.73       17.29     44.01 o 
  -2  29   2      461.58      407.08     77.95 o 
  -1  29   2      141.77       31.17     55.11 o 
   0  29   2      149.48       96.55     61.43 o 
   1  29   2      267.09      307.69     56.73 o 
   2  29   2      511.07      495.14     85.53 o 
   3  29   2     1961.32     2087.61    265.82 o 
   4  29   2     1681.83     1690.80    135.98 o 
   5  29   2      191.75      322.50     88.63 o 
  -5  30   2       50.69       54.20     85.79 o 
  -4  30   2        9.28      -48.90     48.90 o 
  -3  30   2       34.86       69.96     85.26 o 
  -2  30   2      188.74      227.10     65.08 o 
  -1  30   2        8.48       23.12     42.76 o 
   0  30   2      646.55      729.14     76.61 o 
   1  30   2       54.00       71.48     49.28 o 
   2  30   2       70.82       39.78     58.81 o 
   3  30   2       64.56      -39.38     69.64 o 
   4  30   2       12.31        2.61     40.94 o 
   5  30   2        0.46      -38.44    126.05 o 
  -5  31   2       56.05      -21.91     94.32 o 
  -4  31   2       42.90      -39.69     62.65 o 
  -3  31   2      176.34       85.92     65.94 o 
  -2  31   2      119.34      109.77     59.78 o 
  -1  31   2      326.47      291.84     63.27 o 
   0  31   2       77.04      157.86     54.37 o 
   1  31   2       13.04       12.31     56.55 o 
   2  31   2      485.71      504.01     79.67 o 
   3  31   2        3.73      -11.06     41.34 o 
   4  31   2       46.02       57.92     44.20 o 
  -4  32   2     1716.98     1626.12    128.69 o 
  -3  32   2     2882.38     3115.80    378.08 o 
  -2  32   2     3023.08     3314.46    214.52 o 
  -1  32   2     5373.57     5317.64    299.44 o 
   0  32   2     1077.18     1187.49    125.31 o 
   1  32   2    11013.76    12687.14    899.93 o 
   2  32   2     2555.06     3017.68    330.95 o 
   3  32   2     1159.29     1294.05    131.33 o 
   4  32   2      896.72      777.76    134.01 o 
  -4  33   2       10.07       49.27     45.44 o 
  -3  33   2      365.16      258.40     89.40 o 
  -2  33   2        0.23        1.93     48.29 o 
  -1  33   2       30.74       -3.01     44.59 o 
   0  33   2       70.45       30.20     49.05 o 
   1  33   2       22.32      -11.98     58.33 o 
   2  33   2      579.60      728.31    145.47 o 
   3  33   2        1.81       56.15     56.70 o 
   4  33   2      411.68      399.43     73.79 o 
  -4  34   2        5.49       35.44     61.39 o 
  -3  34   2      120.62      154.74     67.94 o 
  -2  34   2       83.31      155.71     81.77 o 
  -1  34   2       35.46       62.54     65.55 o 
   0  34   2       85.72      132.50     63.51 o 
   1  34   2      214.68      163.76     72.33 o 
   2  34   2       65.43       38.30     55.63 o 
   3  34   2      105.68       55.22     59.22 o 
  -3  35   2      540.61      352.35     90.63 o 
  -2  35   2      362.81      323.61     80.96 o 
  -1  35   2       58.01      122.34     71.70 o 
   0  35   2       53.20       62.00     52.67 o 
   1  35   2      220.56      254.88     71.70 o 
   2  35   2       98.45      102.52     75.41 o 
   3  35   2      226.17      197.77     80.59 o 
  -3  36   2     1058.79     1215.14    131.51 o 
  -2  36   2      365.53      350.58     98.53 o 
  -1  36   2     4388.09     4077.84    247.81 o 
   0  36   2      360.55      285.16     71.62 o 
   1  36   2     1075.94     1113.43    165.37 o 
   2  36   2     2168.82     2393.68    178.21 o 
  -2  37   2       21.47        8.86     42.19 o 
  -1  37   2      203.09      134.03     58.89 o 
   0  37   2      195.46      260.63     72.81 o 
   1  37   2       11.65      -50.37     50.76 o 
   2  37   2      112.71       58.17     67.93 o 
  -1  38   2        0.32      -61.23     61.23 o 
   0  38   2      390.69      336.95     63.52 o 
   1  38   2       12.77      -26.34     68.14 o 
  -8   1   3       26.34      -73.27     73.27 o 
  -7   1   3      216.67      172.76     57.96 o 
  -6   1   3       63.82       -8.87     35.41 o 
  -5   1   3      391.92      513.07     47.16 o 
  -4   1   3      397.02      350.12     57.46 o 
  -3   1   3      984.41      897.25     52.03 o 
  -2   1   3     9547.89     8884.91    250.04 o 
  -1   1   3     1238.79      857.29     35.00 o 
   0   1   3     2614.32     2177.55     92.01 o 
   1   1   3    21205.76    21206.72   1367.55 o 
   2   1   3     7265.76     6287.06    262.01 o 
   3   1   3     3790.31     2857.10    225.63 o 
   4   1   3       81.78      112.86     55.02 o 
   5   1   3       24.83       95.16    107.34 o 
   6   1   3      137.45      113.30     83.04 o 
   7   1   3      470.28      411.24    151.34 o 
   8   1   3      697.05      998.19    165.61 o 
  -8   2   3     1885.58     1943.54    143.92 o 
  -7   2   3     2342.99     2341.78    149.97 o 
  -6   2   3     7116.71     7654.32    274.26 o 
  -5   2   3     6235.13     6250.70    229.75 o 
  -4   2   3    35322.82    39283.45   1448.51 o 
  -3   2   3     1964.26     1345.58     59.40 o 
  -2   2   3    18342.09    19686.50    472.70 o 
  -1   2   3     2761.39     2976.60     71.04 o 
   0   2   3    22611.35    25745.48   2245.94 o 
   1   2   3   271162.16   284133.28  35656.23 o 
   2   2   3    10629.07    10363.51   1011.97 o 
   3   2   3     7632.87     8381.43    781.46 o 
   4   2   3      328.57      190.96     58.19 o 
   5   2   3     1700.40     1756.19    149.96 o 
   6   2   3       24.95      103.61    100.43 o 
   7   2   3     1783.96     1671.49    206.20 o 
   8   2   3     1669.53     1909.89    182.80 o 
  -8   3   3      781.18      409.99    112.70 o 
  -7   3   3      492.31      419.62     68.31 o 
  -6   3   3      157.23       80.10     61.74 o 
  -5   3   3       91.71      129.17     54.63 o 
  -4   3   3     1266.57     1062.95     57.03 o 
  -3   3   3        8.70       88.39     29.60 o 
  -2   3   3    24076.14    21641.31    511.71 o 
  -1   3   3      851.87      661.91     43.72 o 
   0   3   3       61.07       -8.75     42.22 o 
   1   3   3     7308.12     5542.26    278.06 o 
   2   3   3     8641.21     7526.32    660.85 o 
   3   3   3       12.48       13.64     41.72 o 
   4   3   3     2106.13     2094.90    147.15 o 
   5   3   3     1910.72     1743.57    170.66 o 
   6   3   3        2.85       71.57    117.86 o 
   7   3   3       55.32       65.45     75.31 o 
   8   3   3        6.61      -71.54    176.10 o 
  -8   4   3        8.82       40.64     43.78 o 
  -7   4   3      163.15      268.77     90.21 o 
  -6   4   3      189.74      265.14     59.88 o 
  -5   4   3       12.66       30.79     45.05 o 
  -4   4   3      105.04       89.05     34.43 o 
  -3   4   3     1035.46      936.90     44.86 o 
  -2   4   3        5.19      366.18     53.95 o 
  -1   4   3       65.05      234.96     36.83 o 
   0   4   3      312.36      249.72     36.62 o 
   1   4   3     2300.31     2131.26    353.87 o 
   2   4   3        0.07       99.90     46.13 o 
   3   4   3      105.32       73.24     38.53 o 
   4   4   3       75.78      176.34     65.35 o 
   5   4   3      403.70      268.70     68.99 o 
   6   4   3       40.62      -51.14     56.94 o 
   7   4   3       24.67       -5.84    112.28 o 
   8   4   3      183.95      115.12    130.28 o 
  -8   5   3      273.30      371.92     78.17 o 
  -7   5   3      316.72      194.69     60.25 o 
  -6   5   3     1371.29     1380.13    104.07 o 
  -5   5   3      155.42      157.83     66.96 o 
  -4   5   3       11.03       11.31     30.49 o 
  -3   5   3     2540.26     2809.99     96.51 o 
  -2   5   3     4460.27     4509.52    112.18 o 
  -1   5   3    15987.31    14396.41    468.17 o 
   0   5   3      806.05      851.55     77.79 o 
   1   5   3       79.81       82.16     30.58 o 
   2   5   3     4953.70     5371.96    201.46 o 
   3   5   3     3678.91     4520.49    223.71 o 
   4   5   3      105.00       75.98     72.78 o 
   5   5   3      209.33      209.85     57.12 o 
   6   5   3      209.35       77.70     61.00 o 
   7   5   3      938.11      788.00    203.65 o 
   8   5   3      454.07      289.60    103.71 o 
  -8   6   3     2455.27     2395.01    209.58 o 
  -7   6   3     5874.92     5716.85    283.57 o 
  -6   6   3     5445.37     5281.08    270.50 o 
  -5   6   3     8014.02     7956.70    384.21 o 
  -4   6   3    19932.88    21227.33    740.94 o 
  -3   6   3    21023.83    22216.78    646.12 o 
  -2   6   3    33051.58    34258.41    966.77 o 
  -1   6   3     4562.33     5650.87    340.28 o 
   0   6   3     9028.69     9442.17    344.00 o 
   1   6   3    13087.46    13303.85    371.63 o 
   2   6   3    24425.95    26152.05    914.46 o 
   3   6   3    11080.88    12081.19    447.94 o 
   4   6   3    10114.32    10638.20    496.07 o 
   5   6   3     1785.15     1527.71    179.19 o 
   6   6   3     1449.94     1040.06    102.63 o 
   7   6   3     1324.49     1105.15    123.68 o 
   8   6   3      538.05      583.95    110.16 o 
  -8   7   3      560.83      621.51    102.14 o 
  -7   7   3      686.50      468.78     83.54 o 
  -6   7   3     2088.83     2159.85    139.04 o 
  -5   7   3      235.65      186.54     44.27 o 
  -4   7   3     5479.24     5959.61    264.51 o 
  -3   7   3       30.02       12.95     19.31 o 
  -2   7   3      199.95      338.71     40.29 o 
  -1   7   3    15103.76    12482.77    702.15 o 
   0   7   3     2115.50     1689.07     84.32 o 
   1   7   3    23221.45    20129.75    649.03 o 
   2   7   3     1916.73     1549.10    138.08 o 
   3   7   3       22.02      -33.48     38.92 o 
   4   7   3     7111.19     8381.48    355.13 o 
   5   7   3      216.45      233.43     56.06 o 
   6   7   3      367.60      321.80     67.74 o 
   7   7   3      413.13      447.10     86.76 o 
  -8   8   3       44.90      155.51     79.09 o 
  -7   8   3      357.09      518.44     63.13 o 
  -6   8   3      122.78      100.88     72.55 o 
  -5   8   3       43.12      -17.07     43.51 o 
  -4   8   3        0.02      107.73     31.80 o 
  -3   8   3        1.89       10.91     21.01 o 
  -2   8   3      329.17      261.15     25.75 o 
  -1   8   3      110.55      487.16     99.23 o 
   0   8   3      147.15      170.14     42.76 o 
   1   8   3      596.96      910.12    191.03 o 
   2   8   3      110.23       56.41     29.34 o 
   3   8   3       38.13       84.13     37.02 o 
   4   8   3      251.60      232.72     45.59 o 
   5   8   3      266.97      270.09     63.68 o 
   6   8   3      342.16      406.56     78.08 o 
   7   8   3      255.74      240.15     54.81 o 
  -8   9   3      213.43      222.17     59.35 o 
  -7   9   3      179.72      264.74     71.31 o 
  -6   9   3     1178.80     1114.03     91.47 o 
  -5   9   3        9.12      -40.31     42.83 o 
  -4   9   3     2549.25     3088.59    102.01 o 
  -3   9   3      302.48      368.26     46.97 o 
  -2   9   3      139.32      219.79     26.14 o 
  -1   9   3     2074.58     1859.19     60.65 o 
   0   9   3      382.46      416.65     44.81 o 
   1   9   3     7580.13     7763.21    216.14 o 
   2   9   3      687.71      540.17     43.11 o 
   3   9   3     2351.89     1766.00    135.42 o 
   4   9   3      281.58      316.30     55.85 o 
   5   9   3     1181.56     1423.00    113.69 o 
   6   9   3       89.81      162.24     75.22 o 
   7   9   3      221.62      309.81     94.23 o 
  -8  10   3     1650.05     2134.76    131.18 o 
  -7  10   3     3398.23     3877.63    206.10 o 
  -6  10   3     7449.12     8360.46    332.54 o 
  -5  10   3      377.11      225.40     46.35 o 
  -4  10   3     2514.80     2536.22    155.85 o 
  -3  10   3    10396.70    10531.85    247.08 o 
  -2  10   3    61758.68    65481.60   2527.75 o 
  -1  10   3    32147.97    31860.40   1024.16 o 
   0  10   3    41696.91    41727.50   1660.43 o 
   1  10   3      108.72      332.27    128.62 o 
   2  10   3     2502.44     2063.88     93.30 o 
   3  10   3    12348.94    13116.23    421.81 o 
   4  10   3      196.51      302.21     47.55 o 
   5  10   3     2924.07     3101.15    192.61 o 
   6  10   3      120.06      117.39     45.68 o 
   7  10   3      636.27      791.88    103.49 o 
  -8  11   3      444.44      367.75     84.84 o 
  -7  11   3     1031.15     1013.12     90.50 o 
  -6  11   3       39.47        8.11     38.74 o 
  -5  11   3      487.83      565.48     84.98 o 
  -4  11   3       91.29      199.17     33.14 o 
  -3  11   3      686.93      953.28     51.78 o 
  -2  11   3      160.00       47.96     22.87 o 
  -1  11   3        3.64      -25.74     25.74 o 
   0  11   3       50.08       32.96     29.96 o 
   1  11   3     3954.34     3281.12    126.27 o 
   2  11   3      104.70       39.42     23.27 o 
   3  11   3      776.22      587.00     74.27 o 
   4  11   3       27.74       26.05     52.98 o 
   5  11   3        4.85       36.30     33.04 o 
   6  11   3     1324.14     1334.54    107.34 o 
   7  11   3      851.85      985.86    134.29 o 
  -8  12   3      124.64      139.33     74.02 o 
  -7  12   3      209.05      263.87     55.00 o 
  -6  12   3      313.86      272.44     61.70 o 
  -5  12   3      673.75      890.80     98.89 o 
  -4  12   3      990.24     1035.24     55.65 o 
  -3  12   3       72.75      107.66     30.29 o 
  -2  12   3      136.73      120.31     25.95 o 
  -1  12   3       26.93       36.56     20.70 o 
   0  12   3      278.94      295.75     40.90 o 
   1  12   3      162.45      451.20     79.88 o 
   2  12   3      259.07      234.89     30.79 o 
   3  12   3       83.72       97.71     29.22 o 
   4  12   3      153.58      175.31     58.36 o 
   5  12   3      699.00      680.30     94.46 o 
   6  12   3      276.79      258.50     73.37 o 
   7  12   3       31.10       48.61     83.63 o 
  -8  13   3       78.23       41.26     49.76 o 
  -7  13   3        5.10       32.54     52.15 o 
  -6  13   3       67.72      168.99     50.33 o 
  -5  13   3       78.74      125.68     39.49 o 
  -4  13   3        5.21       -1.09     24.10 o 
  -3  13   3      459.30      407.53     39.57 o 
  -2  13   3     3000.05     3164.70    107.67 o 
  -1  13   3      266.44      234.26     28.64 o 
   0  13   3     3147.74     2882.12    130.15 o 
   1  13   3     6427.76     6327.98    196.52 o 
   2  13   3     4929.69     5727.12    190.97 o 
   3  13   3     4283.99     5106.48    524.12 o 
   4  13   3     1692.60     1882.24    397.60 o 
   5  13   3      249.46      188.96     51.16 o 
   6  13   3      182.04      246.48     66.12 o 
   7  13   3       94.43       52.09     54.41 o 
  -7  14   3     3592.99     3617.08    191.35 o 
  -6  14   3     7235.08     7605.74    286.53 o 
  -5  14   3     9001.61    10034.23    340.22 o 
  -4  14   3    17887.54    20460.77    661.09 o 
  -3  14   3     5057.73     5249.84    207.26 o 
  -2  14   3      681.99      391.96     35.13 o 
  -1  14   3    35630.49    41256.64   1563.69 o 
   0  14   3     4365.46     4044.13    133.69 o 
   1  14   3      887.98      762.81    124.89 o 
   2  14   3    23839.53    25748.72    847.60 o 
   3  14   3    26309.94    27481.58   1174.44 o 
   4  14   3    10987.25    11348.92    440.06 o 
   5  14   3      637.24      539.39     83.58 o 
   6  14   3     1212.16      886.07    152.77 o 
   7  14   3      375.18      352.69     64.88 o 
  -7  15   3       87.01        9.26     59.43 o 
  -6  15   3        3.88      -26.30     65.46 o 
  -5  15   3      949.28     1050.96     79.96 o 
  -4  15   3     2114.49     2107.49    124.19 o 
  -3  15   3      399.16      340.46     41.17 o 
  -2  15   3      511.90      533.16     45.14 o 
  -1  15   3      240.04      113.19     41.91 o 
   0  15   3       44.62      118.64     37.19 o 
   1  15   3     1805.56     1485.65     66.03 o 
   2  15   3     3046.01     2567.91    119.11 o 
   3  15   3     2323.90     2458.77    193.83 o 
   4  15   3     1465.51     1814.19    179.42 o 
   5  15   3      657.46      814.78    102.85 o 
   6  15   3       93.56      174.81     63.72 o 
   7  15   3       93.48       64.55     49.01 o 
  -7  16   3       24.69      -41.70     48.69 o 
  -6  16   3       48.84      150.79     48.49 o 
  -5  16   3        0.29       22.19     35.32 o 
  -4  16   3      319.72      343.10     39.57 o 
  -3  16   3      232.84      205.52     26.74 o 
  -2  16   3       11.76       40.14     25.34 o 
  -1  16   3     1781.34     1600.93     68.79 o 
   0  16   3       27.07       12.09     29.97 o 
   1  16   3       56.77       43.38     27.98 o 
   2  16   3       96.17      124.13     37.04 o 
   3  16   3        4.01        7.39     24.05 o 
   4  16   3       21.99        7.60     45.71 o 
   5  16   3      318.73      271.72     58.92 o 
   6  16   3      294.03      225.32     67.89 o 
   7  16   3       70.85       73.86     54.14 o 
  -7  17   3       98.08      122.10     49.47 o 
  -6  17   3       25.88      -37.63     41.50 o 
  -5  17   3       21.17       -4.05     37.64 o 
  -4  17   3      394.62      387.25     61.45 o 
  -3  17   3        1.51       11.24     25.24 o 
  -2  17   3       15.99       15.91     29.08 o 
  -1  17   3     2048.89     2120.45     96.24 o 
   0  17   3        1.21      -10.57     44.75 o 
   1  17   3     1242.66     1460.15     91.81 o 
   2  17   3       44.64       74.27     38.48 o 
   3  17   3      412.94      289.77     49.77 o 
   4  17   3      137.36      124.38     55.35 o 
   5  17   3      241.38      324.35     92.23 o 
   6  17   3     1550.62     1308.87    197.82 o 
   7  17   3      424.41      291.48    107.18 o 
  -7  18   3     3297.28     3225.11    212.02 o 
  -6  18   3     6175.59     6339.86    233.52 o 
  -5  18   3       55.09       30.24     31.44 o 
  -4  18   3      784.65      631.68     62.48 o 
  -3  18   3     3460.68     3442.17    179.27 o 
  -2  18   3    14171.63    15712.14    467.51 o 
  -1  18   3    21160.56    23086.27    769.46 o 
   0  18   3    36108.82    39316.28   1757.83 o 
   1  18   3     6057.85     5589.30    215.60 o 
   2  18   3     3462.91     2985.52    127.58 o 
   3  18   3    10016.87    10374.62    382.08 o 
   4  18   3      914.34      824.61     87.46 o 
   5  18   3        9.54       38.63     44.62 o 
   6  18   3      728.54      863.91    101.27 o 
   7  18   3      507.18      434.89     78.89 o 
  -7  19   3      328.05      432.94     68.61 o 
  -6  19   3      643.06      397.52     58.68 o 
  -5  19   3       39.64       61.49     38.70 o 
  -4  19   3     1079.88     1020.33     73.97 o 
  -3  19   3      108.84       74.05     32.49 o 
  -2  19   3       20.49       -6.13     24.24 o 
  -1  19   3      631.04      729.31     67.33 o 
   0  19   3       43.64       55.28     41.70 o 
   1  19   3      910.12      974.84     71.80 o 
   2  19   3        0.12       27.16     34.99 o 
   3  19   3       97.13       36.82     40.26 o 
   4  19   3     1149.42     1210.76    132.29 o 
   5  19   3       45.91      103.43     61.14 o 
   6  19   3       69.26       39.68     52.56 o 
  -7  20   3      108.80       64.64    117.90 o 
  -6  20   3       60.38       49.25     37.77 o 
  -5  20   3       39.33       97.74     35.69 o 
  -4  20   3      118.56      174.26     46.63 o 
  -3  20   3      191.40      150.46     54.39 o 
  -2  20   3        2.65       -3.86     32.69 o 
  -1  20   3       47.47       35.72     49.25 o 
   0  20   3       75.31      103.65     39.05 o 
   1  20   3       80.83      229.23     50.19 o 
   2  20   3       60.54       75.77     38.49 o 
   3  20   3       44.39       -7.35     37.97 o 
   4  20   3        0.26      -30.17     55.88 o 
   5  20   3       42.77       -7.35     83.01 o 
   6  20   3        0.16      -50.13     61.19 o 
  -7  21   3       10.23       36.80    104.82 o 
  -6  21   3     1016.33      894.07     92.66 o 
  -5  21   3       78.30       53.06     54.16 o 
  -4  21   3     2245.26     2142.85    176.77 o 
  -3  21   3      244.70      279.82     38.88 o 
  -2  21   3      446.82      657.79     62.02 o 
  -1  21   3       19.31      -20.88     32.72 o 
   0  21   3     4229.94     4059.18    203.43 o 
   1  21   3     6946.08     7203.56    241.06 o 
   2  21   3     1571.80     1713.17    106.52 o 
   3  21   3        3.72       -4.07     42.09 o 
   4  21   3     1276.79     1112.05    173.53 o 
   5  21   3      513.75      352.61     93.74 o 
   6  21   3      152.08      109.41     53.32 o 
  -7  22   3     2476.50     2583.02    255.10 o 
  -6  22   3     3440.84     2761.96    236.98 o 
  -5  22   3     7702.35     7027.88    615.93 o 
  -4  22   3     1964.77     2073.48    179.53 o 
  -3  22   3     2095.21     2046.63    107.99 o 
  -2  22   3     4627.16     5155.31    194.01 o 
  -1  22   3     3657.10     3591.52    170.37 o 
   0  22   3     2783.64     2416.53    194.21 o 
   1  22   3     3493.67     3361.83    163.38 o 
   2  22   3     7998.21     8699.95    329.85 o 
   3  22   3      453.70      490.43     62.76 o 
   4  22   3     1924.94     2074.69    454.93 o 
   5  22   3     1219.71     1256.26    132.01 o 
   6  22   3     2331.75     1729.74    203.08 o 
  -6  23   3      886.75      686.71     83.07 o 
  -5  23   3       58.30       35.89     40.34 o 
  -4  23   3       67.29       97.44     88.17 o 
  -3  23   3       16.14       -0.14     33.01 o 
  -2  23   3      247.59      181.27     37.97 o 
  -1  23   3        0.70       39.12     37.06 o 
   0  23   3      231.97      300.36     62.82 o 
   1  23   3      219.37      336.12     49.99 o 
   2  23   3     1248.60     1184.58     92.91 o 
   3  23   3       42.02       21.16     40.63 o 
   4  23   3       10.65      -65.07     65.07 o 
   5  23   3      366.29      213.77    311.39 o 
   6  23   3       30.51       46.45     79.28 o 
  -6  24   3      328.66      256.72     79.46 o 
  -5  24   3       45.03       25.75     35.49 o 
  -4  24   3        7.12      -69.78     69.78 o 
  -3  24   3      173.16      121.02     53.93 o 
  -2  24   3      110.86       93.39     59.36 o 
  -1  24   3        1.60       67.58     43.68 o 
   0  24   3     1027.42      907.21    107.76 o 
   1  24   3        0.89        0.52     42.23 o 
   2  24   3        9.60        2.91     40.24 o 
   3  24   3       74.74       73.62     41.38 o 
   4  24   3       20.40       56.62     72.63 o 
   5  24   3      127.90      137.89    113.21 o 
   6  24   3       23.67        7.29     52.73 o 
  -6  25   3        0.68      102.01    141.60 o 
  -5  25   3      198.82      179.63     61.13 o 
  -4  25   3       69.33      126.01     50.44 o 
  -3  25   3     1011.85     1056.57    123.92 o 
  -2  25   3     2309.93     2273.38    125.23 o 
  -1  25   3       90.05       80.75     37.82 o 
   0  25   3        1.30       20.86     44.72 o 
   1  25   3        8.23       39.50     43.55 o 
   2  25   3      177.33      241.72     48.62 o 
   3  25   3       36.24      109.72     56.54 o 
   4  25   3      705.97      656.09    107.98 o 
   5  25   3      455.08      594.26    133.41 o 
   6  25   3      355.79      297.28    103.68 o 
  -6  26   3      668.49      845.71    162.68 o 
  -5  26   3     1523.65     1361.72    238.26 o 
  -4  26   3     7989.20     8024.91    344.92 o 
  -3  26   3     4344.02     4800.88    208.55 o 
  -2  26   3     6892.81     7615.94    369.37 o 
  -1  26   3      264.24      231.07     60.28 o 
   0  26   3     4648.89     5628.03    303.39 o 
   1  26   3     6695.76     6873.09    448.29 o 
   2  26   3      146.04      111.79     52.04 o 
   3  26   3     3280.61     3363.39    176.20 o 
   4  26   3     1092.17     1133.29    104.77 o 
   5  26   3      297.11      344.91    173.81 o 
  -6  27   3        2.74      144.96    135.03 o 
  -5  27   3       42.08       93.11     67.39 o 
  -4  27   3      122.87      143.86     58.26 o 
  -3  27   3      508.52      409.18     87.05 o 
  -2  27   3     3657.33     3405.89    249.54 o 
  -1  27   3       20.58       41.89     55.36 o 
   0  27   3        0.59      125.14     80.23 o 
   1  27   3      525.68      623.68    124.73 o 
   2  27   3      363.45      414.09     58.41 o 
   3  27   3      433.70      432.86     60.78 o 
   4  27   3       81.46        1.05     41.06 o 
   5  27   3        0.15       99.59     89.27 o 
  -5  28   3        0.15       17.36     48.45 o 
  -4  28   3       32.25       63.00     35.25 o 
  -3  28   3      134.77      151.48     65.80 o 
  -2  28   3       39.05      122.08     57.14 o 
  -1  28   3       44.62      -17.96     58.75 o 
   0  28   3      119.44      -16.05     46.27 o 
   1  28   3        1.67        7.40     43.94 o 
   2  28   3        8.32       79.05     48.92 o 
   3  28   3       63.22       37.16     54.74 o 
   4  28   3        2.37       59.31     50.00 o 
   5  28   3       13.91       38.20     80.75 o 
  -5  29   3      161.84      160.37     57.33 o 
  -4  29   3       29.50        6.50     32.26 o 
  -3  29   3        8.79       23.51     45.26 o 
  -2  29   3     1151.46     1081.00    111.57 o 
  -1  29   3       57.28      112.58     49.41 o 
   0  29   3      241.05      203.38     53.52 o 
   1  29   3     1012.07     1606.40    198.80 o 
   2  29   3     1142.26     1393.82    209.02 o 
   3  29   3      633.97      665.92    105.48 o 
   4  29   3       93.82      169.67     55.48 o 
   5  29   3      349.45      397.09    139.51 o 
  -5  30   3      237.82      163.69     92.83 o 
  -4  30   3     1482.85     1303.27    204.82 o 
  -3  30   3      902.53      784.89    128.94 o 
  -2  30   3     7365.95     8058.23    385.63 o 
  -1  30   3     1510.05     1247.25     85.46 o 
   0  30   3     1446.44     1167.07     96.19 o 
   1  30   3    10654.44    12630.53    860.12 o 
   2  30   3     1752.37     2148.31    270.37 o 
   3  30   3     1181.79     1392.62    142.35 o 
   4  30   3      167.00      181.29     55.92 o 
  -5  31   3      117.93       13.11     86.32 o 
  -4  31   3       38.61       35.23     48.46 o 
  -3  31   3       15.28       20.37     45.34 o 
  -2  31   3        0.46      -30.78     52.34 o 
  -1  31   3      297.82      299.74     67.76 o 
   0  31   3        1.04       69.27     53.11 o 
   1  31   3      968.62     1110.65     98.50 o 
   2  31   3      105.12       40.07     90.87 o 
   3  31   3        0.05       15.17     56.14 o 
   4  31   3        0.11      -48.64     57.84 o 
  -4  32   3       22.71      -22.91     62.64 o 
  -3  32   3       55.26       21.05     56.14 o 
  -2  32   3       20.02        2.26     48.53 o 
  -1  32   3      155.02      203.48     53.68 o 
   0  32   3        4.36      -13.82     40.44 o 
   1  32   3      221.77      147.64     55.88 o 
   2  32   3      254.69      160.71     58.88 o 
   3  32   3       23.43       81.29     58.82 o 
   4  32   3       19.28       52.19     52.46 o 
  -4  33   3       55.41        3.88     49.60 o 
  -3  33   3        2.83      -21.91     57.66 o 
  -2  33   3       19.41       44.23     45.19 o 
  -1  33   3       93.25      173.65     64.12 o 
   0  33   3      185.44      256.97     61.17 o 
   1  33   3       53.07       -6.62     64.48 o 
   2  33   3      303.70      476.20     96.97 o 
   3  33   3      689.85      567.61     79.64 o 
  -3  34   3     1240.13     1522.16    137.37 o 
  -2  34   3     2042.74     1797.59    155.36 o 
  -1  34   3      112.01      229.56    100.92 o 
   0  34   3      332.46      497.25     86.06 o 
   1  34   3     1588.39     1866.99    145.15 o 
   2  34   3     1226.55     1369.26    134.91 o 
   3  34   3     2162.90     2125.99    166.23 o 
  -3  35   3      158.05      105.93     55.92 o 
  -2  35   3      443.04      326.26     69.79 o 
  -1  35   3       85.38      113.38     79.14 o 
   0  35   3      160.86       73.87     69.11 o 
   1  35   3      292.96      222.50     64.03 o 
   2  35   3       62.52      122.57     57.93 o 
   3  35   3      145.36      101.19     59.12 o 
  -2  36   3        0.91        5.19     52.71 o 
  -1  36   3       24.98       70.40     53.80 o 
   0  36   3       81.15      135.51     62.81 o 
   1  36   3       59.03       93.44     81.62 o 
   2  36   3        1.38       15.40     51.17 o 
  -2  37   3      515.62      430.81     98.67 o 
  -1  37   3      204.28      150.25     56.45 o 
   0  37   3      348.14      388.88     74.22 o 
   1  37   3      112.18       82.03     72.99 o 
   0  38   3     2006.55     2249.55    131.45 o 
  -8   0   4      170.32      176.94     82.65 o 
  -7   0   4     5242.25     6364.92    454.26 o 
  -6   0   4     4091.19     5477.85    384.59 o 
  -5   0   4     3329.93     4312.62    215.83 o 
  -4   0   4     2515.59     3380.19    148.34 o 
  -3   0   4    19254.69    19309.33    687.90 o 
  -2   0   4    38921.60    42363.49   1857.39 o 
  -1   0   4    98766.30   105777.73   6556.63 o 
   0   0   4   125477.27   102805.48  18169.89 o 
   4   0   4     1858.35     1582.18    178.86 o 
   5   0   4     6396.45     6294.78    794.30 o 
   6   0   4      865.05      509.05    243.06 o 
   7   0   4     2215.55     1692.24    265.07 o 
  -8   1   4        0.38      -50.41     50.41 o 
  -7   1   4        2.38       23.15     46.35 o 
  -6   1   4      865.68      778.08     71.82 o 
  -5   1   4     1108.62     1399.63     71.63 o 
  -4   1   4      953.64      904.32     58.05 o 
  -3   1   4      740.91      760.20     95.10 o 
  -2   1   4     4560.90     3979.68     95.37 o 
  -1   1   4     7797.14     7303.76    158.62 o 
   0   1   4      566.02     1237.32     58.87 o 
   1   1   4     1703.37     1162.72    249.02 o 
   2   1   4     2754.56     2804.82    321.94 o 
   3   1   4      889.63      861.26    123.82 o 
   4   1   4      401.62      458.60    196.28 o 
   5   1   4     1471.27     1630.36    153.71 o 
   6   1   4        9.15      -14.17     80.52 o 
   7   1   4     1067.85     1284.10    193.15 o 
  -8   2   4      289.14      257.12     83.79 o 
  -7   2   4       64.36      117.89     42.76 o 
  -6   2   4      194.07       99.16     58.59 o 
  -5   2   4      135.61      179.86     43.37 o 
  -4   2   4      467.03      545.34     46.81 o 
  -3   2   4     2362.04     2551.97     93.49 o 
  -2   2   4     1958.82     2079.84     97.12 o 
  -1   2   4        7.82      134.52     26.33 o 
   0   2   4      319.21      744.44     43.28 o 
   1   2   4     3844.17     3414.20    402.19 o 
   2   2   4      266.62      293.51    143.08 o 
   3   2   4      122.68      145.12     67.87 o 
   4   2   4      150.32      211.87     96.31 o 
   5   2   4      228.90      172.17    122.19 o 
   6   2   4      283.00      170.07     90.83 o 
   7   2   4       42.06      129.45    135.43 o 
  -8   3   4        8.86       63.77     56.30 o 
  -7   3   4      104.72      120.34     63.81 o 
  -6   3   4      957.55     1037.29     92.01 o 
  -5   3   4     1351.28     1571.84     91.13 o 
  -4   3   4     1820.04     1661.82     65.34 o 
  -3   3   4     1252.09      994.05     48.15 o 
  -2   3   4    11077.39    10564.92    233.39 o 
  -1   3   4     2086.09     1835.81     75.35 o 
   0   3   4     1756.91     1448.03     86.75 o 
   1   3   4    31397.13    29363.47   1483.57 o 
   2   3   4     3859.85     4518.91    558.67 o 
   3   3   4      402.87      356.79    144.00 o 
   4   3   4     1361.83     2040.49    328.36 o 
   5   3   4      735.64      836.71    293.05 o 
   6   3   4      175.86      203.58    100.26 o 
   7   3   4        1.73      -29.06     54.12 o 
  -8   4   4      304.78      242.39     77.56 o 
  -7   4   4      217.97      129.53     57.52 o 
  -6   4   4     2447.47     2282.67    130.08 o 
  -5   4   4     1950.55     2046.58    121.00 o 
  -4   4   4     5216.99     5745.71    168.64 o 
  -3   4   4     8313.80     9525.21    216.98 o 
  -2   4   4    18177.34    18669.73    431.49 o 
  -1   4   4     2489.42     2085.32     99.55 o 
   0   4   4    14474.63    15693.42    534.01 o 
   1   4   4       76.30      629.84    125.67 o 
   2   4   4     2824.16     2536.04    172.89 o 
   3   4   4    27267.19    27893.52   1506.56 o 
   4   4   4    13584.00    13483.40   1130.00 o 
   5   4   4     8171.77     7284.91    618.20 o 
   6   4   4      552.80      472.53    190.78 o 
   7   4   4       89.22      112.68     73.49 o 
  -8   5   4      349.93      492.40     76.36 o 
  -7   5   4       70.30       40.70     66.46 o 
  -6   5   4      549.13      628.58     83.83 o 
  -5   5   4       34.00       25.61     40.74 o 
  -4   5   4      222.12      124.68     33.73 o 
  -3   5   4      300.44      265.87     22.74 o 
  -2   5   4     3215.41     3758.28    268.62 o 
  -1   5   4        2.09       75.37     21.60 o 
   0   5   4      686.25      738.87    116.62 o 
   1   5   4     5412.39     5218.85    196.47 o 
   2   5   4     3886.09     4187.38    188.19 o 
   3   5   4     2718.63     3565.95    439.47 o 
   4   5   4     1767.34     1686.32    136.10 o 
   5   5   4      195.48      162.57     73.87 o 
   6   5   4      644.92      638.04    135.70 o 
   7   5   4      209.43      215.29     77.14 o 
  -8   6   4       32.60       73.98     51.22 o 
  -7   6   4      104.13      131.78     45.31 o 
  -6   6   4      127.80      201.99     57.73 o 
  -5   6   4      172.55      168.13     43.71 o 
  -4   6   4      816.99      763.26     68.49 o 
  -3   6   4      123.15      186.29     35.96 o 
  -2   6   4      160.61       94.72     31.64 o 
  -1   6   4     1104.26      824.98     36.98 o 
   0   6   4      354.44      154.10     43.77 o 
   1   6   4      133.62      554.55    155.98 o 
   2   6   4      129.22      264.54     36.19 o 
   3   6   4       13.73      -11.42     46.59 o 
   4   6   4       66.98       41.26     61.56 o 
   5   6   4      195.03      237.60     64.04 o 
   6   6   4      384.03      284.95     82.37 o 
   7   6   4        1.93       46.88     60.35 o 
  -8   7   4      784.77      594.92     99.92 o 
  -7   7   4      221.13      227.13     62.18 o 
  -6   7   4     1083.01     1110.99     98.63 o 
  -5   7   4       71.29       61.75     42.83 o 
  -4   7   4      171.79      154.92     34.40 o 
  -3   7   4     3208.35     3359.73     93.18 o 
  -2   7   4       77.07      102.19     32.76 o 
  -1   7   4      328.28      586.20     50.67 o 
   0   7   4     1215.85      973.18     87.40 o 
   1   7   4       15.84       -8.55     48.98 o 
   2   7   4      579.39      567.19     42.72 o 
   3   7   4       14.79      327.73    152.99 o 
   4   7   4     1650.66     1372.09     80.54 o 
   5   7   4     2063.26     2290.20    323.22 o 
   6   7   4     1235.19     1104.55    107.13 o 
   7   7   4       25.27       14.71     58.18 o 
  -8   8   4      155.39      119.62     61.94 o 
  -7   8   4     1427.72     1545.98    100.67 o 
  -6   8   4       33.33      110.18     47.52 o 
  -5   8   4     1005.52     1048.56    101.67 o 
  -4   8   4    10140.16    10648.32    364.36 o 
  -3   8   4    29078.68    31370.38    880.34 o 
  -2   8   4     8884.91     9467.69    305.15 o 
  -1   8   4      260.24      238.89     41.70 o 
   0   8   4    13421.94    14871.43    444.60 o 
   1   8   4       99.92      180.62     45.39 o 
   2   8   4     9769.59    10434.47    346.01 o 
   3   8   4     5397.46     5641.88    511.68 o 
   4   8   4     4854.87     5052.50    193.63 o 
   5   8   4     3345.06     3075.55    141.84 o 
   6   8   4      281.62      314.55     81.44 o 
   7   8   4      553.16      441.92     97.05 o 
  -8   9   4       73.91      -13.27     62.97 o 
  -7   9   4        1.79       12.28     43.51 o 
  -6   9   4      136.33      107.21     51.38 o 
  -5   9   4        6.53       42.83     32.65 o 
  -4   9   4      904.79      997.51     59.12 o 
  -3   9   4     1732.00     1747.50     78.79 o 
  -2   9   4      916.30      994.40    103.44 o 
  -1   9   4     4788.59     4679.25    123.85 o 
   0   9   4     3069.27     3144.74    118.97 o 
   1   9   4        9.78       16.02     15.22 o 
   2   9   4      262.27      260.60     42.82 o 
   3   9   4     2784.57     3107.90    256.28 o 
   4   9   4      116.67      118.80     43.00 o 
   5   9   4     1369.14     1424.29    126.26 o 
   6   9   4      145.13      335.33     58.91 o 
   7   9   4      380.71      662.50     81.79 o 
  -8  10   4       29.09      126.63     49.51 o 
  -7  10   4        2.12       58.38     43.07 o 
  -6  10   4       79.35       38.88     36.08 o 
  -5  10   4      206.60      163.39     37.22 o 
  -4  10   4      371.52      387.88     50.51 o 
  -3  10   4      405.20      499.18     35.72 o 
  -2  10   4       35.11      188.77     20.52 o 
  -1  10   4      126.34      142.04     25.41 o 
   0  10   4       53.06       94.21     47.39 o 
   1  10   4      245.13       99.66     23.14 o 
   2  10   4       50.74       51.64     24.17 o 
   3  10   4     1174.15     1191.37    151.45 o 
   4  10   4        4.86      -39.65     43.19 o 
   5  10   4      826.84      616.37     61.08 o 
   6  10   4      463.17      334.48     58.55 o 
   7  10   4        0.16      -62.53     62.53 o 
  -8  11   4      226.62      334.42     61.62 o 
  -7  11   4       28.85       42.75     44.82 o 
  -6  11   4      109.24      137.44     36.50 o 
  -5  11   4        5.27       -0.79     30.94 o 
  -4  11   4      148.42      181.88     26.88 o 
  -3  11   4      394.09      427.64     32.08 o 
  -2  11   4     8122.99     7555.74    159.56 o 
  -1  11   4     1029.01      925.33     55.29 o 
   0  11   4    10122.65    10077.57    345.53 o 
   1  11   4     4244.08     4454.94    126.28 o 
   2  11   4      454.77      418.98     43.31 o 
   3  11   4     1562.82     1287.01    103.87 o 
   4  11   4       84.35       22.19     47.09 o 
   5  11   4     1082.48     1511.15    141.50 o 
   6  11   4        6.14       52.60     53.69 o 
   7  11   4      119.02      270.10    108.41 o 
  -8  12   4      164.51      166.00     44.60 o 
  -7  12   4      683.26      720.98     83.60 o 
  -6  12   4      117.69      112.15     44.19 o 
  -5  12   4     5214.41     5729.64    199.66 o 
  -4  12   4     3677.10     4217.75    108.52 o 
  -3  12   4      111.86      202.44     36.38 o 
  -2  12   4    24151.27    25787.61    762.13 o 
  -1  12   4      128.04       80.46     29.19 o 
   0  12   4      813.47      926.60    231.08 o 
   1  12   4     6406.77     5933.53    188.55 o 
   2  12   4     8493.79     6579.68    894.11 o 
   3  12   4     8424.89     8093.73    329.58 o 
   4  12   4     7196.61     7114.66    384.79 o 
   5  12   4     1729.64     1777.21    217.92 o 
   6  12   4      401.89      504.07     86.56 o 
   7  12   4      345.94      238.33     84.75 o 
  -8  13   4       48.51      103.02     68.97 o 
  -7  13   4      890.48      901.04     81.21 o 
  -6  13   4      182.54      167.50     45.95 o 
  -5  13   4       34.79       13.54     28.59 o 
  -4  13   4       64.07       35.61     21.29 o 
  -3  13   4        2.91       12.21     22.44 o 
  -2  13   4     7878.38     7611.02    210.42 o 
  -1  13   4       60.46       90.42     28.66 o 
   0  13   4     6276.52     6409.14    262.93 o 
   1  13   4       17.92       29.33     34.92 o 
   2  13   4      690.01      966.58    120.01 o 
   3  13   4      187.68      245.18     47.03 o 
   4  13   4     1295.41     1206.44     92.08 o 
   5  13   4     3329.27     3603.72    227.19 o 
   6  13   4      312.91      293.92     61.07 o 
   7  13   4      133.76       61.02     50.71 o 
  -7  14   4       22.38       83.23     47.81 o 
  -6  14   4       11.34       21.26     32.61 o 
  -5  14   4        4.83       32.20     31.10 o 
  -4  14   4       59.80       39.19     20.53 o 
  -3  14   4      683.74      661.16     43.34 o 
  -2  14   4        1.97       24.31     23.34 o 
  -1  14   4       16.21       27.90     26.55 o 
   0  14   4       26.92       11.07     37.79 o 
   1  14   4      129.45      174.30     30.50 o 
   2  14   4      507.96      627.08     44.82 o 
   3  14   4      242.22      303.83     54.14 o 
   4  14   4      593.38      518.49     59.04 o 
   5  14   4      572.75      627.91     88.56 o 
   6  14   4       27.35       14.56     51.81 o 
   7  14   4        1.28       13.92     63.94 o 
  -7  15   4       41.01      -38.13     46.10 o 
  -6  15   4      191.95      194.61     44.80 o 
  -5  15   4        1.48      -11.32     28.32 o 
  -4  15   4        7.58       30.41     27.72 o 
  -3  15   4       73.66       74.29     29.08 o 
  -2  15   4        7.62      -23.30     25.46 o 
  -1  15   4       20.27       72.00     31.24 o 
   0  15   4        1.83      -17.98     30.31 o 
   1  15   4      384.70      337.41     44.46 o 
   2  15   4       31.41       19.05     26.40 o 
   3  15   4     1552.09     1562.37    129.24 o 
   4  15   4       29.69       14.22     35.43 o 
   5  15   4      451.86      342.60    100.22 o 
   6  15   4      163.07      100.33     70.79 o 
   7  15   4       18.53      -17.60     56.31 o 
  -7  16   4      691.77      597.39     89.31 o 
  -6  16   4      352.69      361.31     51.10 o 
  -5  16   4     5595.17     5807.72    175.75 o 
  -4  16   4     4132.12     3909.38    112.32 o 
  -3  16   4       80.09      112.28     28.59 o 
  -2  16   4    15615.36    17216.06    542.72 o 
  -1  16   4      685.40      701.89     53.39 o 
   0  16   4    16097.96    19910.07    686.27 o 
   1  16   4     2399.97     2412.68    152.94 o 
   2  16   4     6500.52     6625.25    198.07 o 
   3  16   4     7140.17     8198.42    473.69 o 
   4  16   4     1659.61     1560.81    115.19 o 
   5  16   4     1972.01     1734.98    274.70 o 
   6  16   4     1005.21      825.42    109.88 o 
   7  16   4      391.25      366.37     92.16 o 
  -7  17   4       18.73       -5.32     35.41 o 
  -6  17   4       73.44      122.40     46.84 o 
  -5  17   4      432.93      388.65     41.72 o 
  -4  17   4      854.97      679.95     67.20 o 
  -3  17   4      246.32      192.51     28.15 o 
  -2  17   4      133.77      170.34     36.22 o 
  -1  17   4      701.99      950.65     52.86 o 
   0  17   4     5796.56     5839.32    207.54 o 
   1  17   4     4008.97     4463.44    166.64 o 
   2  17   4     1721.86     1621.81     88.13 o 
   3  17   4     3546.09     3345.08    182.20 o 
   4  17   4      357.45      387.38     73.10 o 
   5  17   4      190.76      135.62     59.84 o 
   6  17   4       86.17      220.85     59.97 o 
   7  17   4      281.58      285.41     61.16 o 
  -7  18   4        4.97       45.20     60.50 o 
  -6  18   4        0.19      -13.79     33.39 o 
  -5  18   4      350.49      277.05     38.97 o 
  -4  18   4       76.92       98.82     24.82 o 
  -3  18   4        5.25       45.48     24.45 o 
  -2  18   4        0.77       43.80     30.07 o 
  -1  18   4      804.79      628.71     40.79 o 
   0  18   4      219.43      425.80     98.03 o 
   1  18   4      377.11      532.26     75.20 o 
   2  18   4      821.76      747.06     63.22 o 
   3  18   4       10.31       73.37     87.38 o 
   4  18   4       33.37      102.68     56.40 o 
   5  18   4      117.90      154.29     62.28 o 
   6  18   4        9.41       70.36     58.81 o 
  -7  19   4      329.21      331.35     92.69 o 
  -6  19   4      462.07      371.27     55.97 o 
  -5  19   4      110.98       64.91     38.48 o 
  -4  19   4      493.67      409.92     57.70 o 
  -3  19   4      123.22      122.98     33.99 o 
  -2  19   4       66.51      122.66     35.93 o 
  -1  19   4       63.62       25.26     36.61 o 
   0  19   4        2.86        1.72     37.19 o 
   1  19   4      747.34      765.15     50.24 o 
   2  19   4      243.05      163.50     42.01 o 
   3  19   4       24.55       29.16     37.45 o 
   4  19   4      126.01      -17.69     64.20 o 
   5  19   4      276.83      392.07    168.31 o 
   6  19   4       16.05       47.24    110.41 o 
  -7  20   4      970.23     1537.52    193.34 o 
  -6  20   4      139.40      149.64     34.00 o 
  -5  20   4      130.43      245.23     47.99 o 
  -4  20   4        8.92      -36.82     36.82 o 
  -3  20   4     1308.64     1266.28    148.99 o 
  -2  20   4     8710.27     9890.25    323.38 o 
  -1  20   4     5270.51     4870.33    206.47 o 
   0  20   4    18909.75    20148.88    770.63 o 
   1  20   4     1036.86      877.88     56.91 o 
   2  20   4      417.38      348.94     45.32 o 
   3  20   4      119.73      153.72     43.48 o 
   4  20   4     3038.40     3150.26    303.67 o 
   5  20   4     1573.79     1305.59    105.10 o 
   6  20   4      249.48      260.29     65.34 o 
  -7  21   4       88.43      -58.36     92.62 o 
  -6  21   4        4.83       50.72     56.62 o 
  -5  21   4      252.17      205.04     53.67 o 
  -4  21   4       30.66       23.95     39.16 o 
  -3  21   4     1246.00     1189.79     96.01 o 
  -2  21   4      752.54      684.83     68.49 o 
  -1  21   4      802.28      932.29     65.45 o 
   0  21   4      177.19      139.22     58.61 o 
   1  21   4      615.52      589.93     55.23 o 
   2  21   4      171.84      119.19     48.22 o 
   3  21   4     1724.40     1768.68    106.19 o 
   4  21   4      457.47      413.31    139.74 o 
   5  21   4      806.85      956.77    142.85 o 
   6  21   4     1771.63     1504.84    126.35 o 
  -7  22   4       20.51       15.26    113.42 o 
  -6  22   4       74.31       89.04     43.30 o 
  -5  22   4      164.28      195.56     60.71 o 
  -4  22   4      339.90      278.17     54.59 o 
  -3  22   4        0.04       22.57     35.65 o 
  -2  22   4      271.14      151.00     41.74 o 
  -1  22   4       40.14        7.63     40.21 o 
   0  22   4       12.93       43.04     35.05 o 
   1  22   4        0.60       58.23     39.64 o 
   2  22   4        6.36       83.19     41.77 o 
   3  22   4      235.06      218.53     52.65 o 
   4  22   4       31.42       58.04     68.69 o 
   5  22   4       55.85       91.48     60.37 o 
   6  22   4      214.34      104.69     81.06 o 
  -6  23   4      720.60      630.85     78.37 o 
  -5  23   4        1.28        6.24     50.89 o 
  -4  23   4       14.95        9.90     38.85 o 
  -3  23   4      826.88      617.05     90.46 o 
  -2  23   4       50.98       56.16     47.60 o 
  -1  23   4      331.51      396.14     71.29 o 
   0  23   4      927.74     1198.99     94.69 o 
   1  23   4      471.87      572.75     72.13 o 
   2  23   4       70.79       84.32     56.22 o 
   3  23   4     2388.40     2257.39    109.94 o 
   4  23   4      232.42      340.55     98.92 o 
   5  23   4       24.48      -17.34    102.45 o 
   6  23   4        1.38      -55.23     55.23 o 
  -6  24   4     2532.57     2420.81    208.25 o 
  -5  24   4     3853.12     3449.56    473.23 o 
  -4  24   4      514.81      572.98     73.44 o 
  -3  24   4     2087.76     1878.66    151.55 o 
  -2  24   4     2088.08     2099.35    130.19 o 
  -1  24   4      300.28      273.10     53.86 o 
   0  24   4       19.95       25.31     46.25 o 
   1  24   4      991.23     1188.36     94.33 o 
   2  24   4     1328.66     1387.32     82.85 o 
   3  24   4     6873.29     6701.11    302.04 o 
   4  24   4     5457.93     5663.88    432.58 o 
   5  24   4      932.10     1035.06    159.56 o 
   6  24   4      226.35      154.53     77.71 o 
  -6  25   4      309.61      157.81    120.11 o 
  -5  25   4      459.85      276.71     58.36 o 
  -4  25   4      221.25      209.32     68.12 o 
  -3  25   4       76.02      115.70     46.24 o 
  -2  25   4       40.40      -34.25     45.55 o 
  -1  25   4      301.39      244.93     47.81 o 
   0  25   4     1531.16     1663.92    124.18 o 
   1  25   4     1536.45     1679.68    199.21 o 
   2  25   4        9.56       66.06     56.89 o 
   3  25   4     2110.59     2052.49    209.10 o 
   4  25   4      910.82      963.63    147.43 o 
   5  25   4      156.06      340.82    148.75 o 
  -6  26   4      117.28      262.79    120.10 o 
  -5  26   4      103.88      100.57     38.21 o 
  -4  26   4        2.84       80.53     66.54 o 
  -3  26   4      123.64      190.78     57.46 o 
  -2  26   4        0.04       19.09     45.13 o 
  -1  26   4      106.27      142.95     56.73 o 
   0  26   4       36.83       59.46     48.72 o 
   1  26   4      938.56     1118.76    203.05 o 
   2  26   4      109.41       99.56     47.28 o 
   3  26   4      337.91      270.00     63.69 o 
   4  26   4       71.83       61.53     75.61 o 
   5  26   4      255.64      250.43    129.58 o 
  -6  27   4      691.34      820.42    129.56 o 
  -5  27   4       20.35       19.68     39.47 o 
  -4  27   4       16.48       66.46     46.91 o 
  -3  27   4      378.56      328.14     56.61 o 
  -2  27   4      752.29      585.68     84.96 o 
  -1  27   4      496.76      449.20     62.46 o 
   0  27   4        3.14      -32.45     47.51 o 
   1  27   4      882.91      750.60    172.99 o 
   2  27   4       58.52       10.25     44.68 o 
   3  27   4      305.90      271.78     46.13 o 
   4  27   4        5.63      -38.62     77.27 o 
   5  27   4      174.41       63.29    177.94 o 
  -5  28   4        3.05       -9.21     32.33 o 
  -4  28   4       18.71        4.41     40.06 o 
  -3  28   4      565.74      521.43     65.60 o 
  -2  28   4     5062.39     5123.64    306.43 o 
  -1  28   4     2667.82     2820.06    126.61 o 
   0  28   4     7000.62     7981.00    319.55 o 
   1  28   4       12.32       44.47     47.95 o 
   2  28   4     4617.63     5250.08    282.87 o 
   3  28   4     1908.99     1734.18    139.85 o 
   4  28   4      195.90      116.24     88.05 o 
   5  28   4      254.25      256.02    132.27 o 
  -5  29   4       69.71      122.28     93.48 o 
  -4  29   4      400.84      274.05    110.82 o 
  -3  29   4     1307.00     1378.91    166.35 o 
  -2  29   4       19.95       81.91     49.24 o 
  -1  29   4      467.16      430.58     63.84 o 
   0  29   4       15.76      -34.28     54.79 o 
   1  29   4       12.70       56.00     65.21 o 
   2  29   4      550.35      604.74     88.05 o 
   3  29   4     1059.83     1159.88    203.23 o 
   4  29   4       94.39       77.15    100.89 o 
   5  29   4      141.84      266.42    106.66 o 
  -5  30   4       35.05      149.85     98.35 o 
  -4  30   4        6.61       19.22     29.93 o 
  -3  30   4        3.37        6.85     45.12 o 
  -2  30   4       50.81       31.35     44.66 o 
  -1  30   4      294.01      250.45     63.79 o 
   0  30   4       19.86       -0.17     56.75 o 
   1  30   4        4.67       -0.98     46.22 o 
   2  30   4        9.80       18.08     51.75 o 
   3  30   4       63.93       21.73     58.60 o 
   4  30   4       11.46      -62.27     62.27 o 
  -5  31   4       31.04      -65.56    100.29 o 
  -4  31   4      483.87      381.23     95.17 o 
  -3  31   4     1428.81     1434.35    185.72 o 
  -2  31   4      160.17      154.25     52.24 o 
  -1  31   4     1022.19     1155.77    107.84 o 
   0  31   4      100.19       26.66     64.60 o 
   1  31   4     1536.06     1829.96    196.75 o 
   2  31   4      214.82      171.11     61.13 o 
   3  31   4       10.02        8.76     63.70 o 
   4  31   4       22.83       -5.51     35.32 o 
  -4  32   4      499.36      501.56    135.00 o 
  -3  32   4     1287.21     1097.68    124.35 o 
  -2  32   4     1798.28     1908.48    163.42 o 
  -1  32   4       90.91        9.02     43.23 o 
   0  32   4       18.55        0.38     52.93 o 
   1  32   4       48.38       17.00     64.67 o 
   2  32   4      956.87      963.49     99.09 o 
   3  32   4     2474.11     2431.56    165.47 o 
   4  32   4     1306.06     1226.79    108.70 o 
  -4  33   4        9.25      -26.96     46.19 o 
  -3  33   4      805.40      744.46    141.74 o 
  -2  33   4      129.12       61.21     61.80 o 
  -1  33   4      356.11      242.15     77.20 o 
   0  33   4      336.25      337.46     78.76 o 
   1  33   4        4.70        1.06     40.06 o 
   2  33   4      388.08      255.94     76.07 o 
   3  33   4      648.63      468.14     98.78 o 
  -3  34   4        6.78      -49.29     58.65 o 
  -2  34   4       16.68       23.36     53.19 o 
  -1  34   4      512.29      394.59     81.43 o 
   0  34   4        0.47       47.07     52.02 o 
   1  34   4       38.66       37.63     49.77 o 
   2  34   4       24.48      109.38     55.48 o 
   3  34   4      106.41       90.40     66.27 o 
  -3  35   4       60.70       57.64     56.15 o 
  -2  35   4       84.35       64.44     55.49 o 
  -1  35   4       10.58       81.77     58.89 o 
   0  35   4      347.50      331.88     85.73 o 
   1  35   4       41.92       37.17     78.19 o 
   2  35   4      225.80      254.18     72.65 o 
  -2  36   4     2319.23     2424.16    153.38 o 
  -1  36   4     1389.80     1568.31    123.56 o 
   0  36   4      300.77      299.34     65.19 o 
   1  36   4       48.30        3.45     51.71 o 
   2  36   4      632.25      526.47     96.50 o 
  -2  37   4        5.54       12.23     45.45 o 
  -1  37   4      312.23      310.48     82.29 o 
   0  37   4      911.46      740.29     88.72 o 
   1  37   4       33.62      -35.09     49.78 o 
  -8   1   5      194.96      125.91     65.56 o 
  -7   1   5      134.67       53.03     42.61 o 
  -6   1   5      323.06      269.05     56.76 o 
  -5   1   5      661.66      812.51     57.22 o 
  -4   1   5      338.07      324.15     37.37 o 
  -3   1   5     1633.42     1438.40     88.99 o 
  -2   1   5     4160.22     3513.97     87.64 o 
  -1   1   5     1663.54     1191.90     57.68 o 
   0   1   5      678.86      846.43     79.12 o 
   1   1   5    14333.11    16205.19   1105.23 o 
   2   1   5     1249.40     4133.53    294.88 o 
   4   1   5     1588.18     1456.52    179.77 o 
   5   1   5      930.37      727.34    275.16 o 
   6   1   5     1576.37     1377.41    184.43 o 
   7   1   5      998.18      810.14    136.51 o 
  -8   2   5     3038.21     3341.82    191.84 o 
  -7   2   5     2751.38     2722.12    146.23 o 
  -6   2   5    10345.77    11444.76    472.44 o 
  -5   2   5    30507.44    35455.47   1518.09 o 
  -4   2   5    28803.50    31087.00   1023.29 o 
  -3   2   5    31220.62    32440.48    962.93 o 
  -2   2   5    15092.36    14187.99    310.59 o 
  -1   2   5    14116.43    13373.41    285.26 o 
   0   2   5     6709.10     6966.11    160.89 o 
   1   2   5    14215.96    12996.73    631.50 o 
   2   2   5    78713.66    79397.94   8750.14 o 
   5   2   5      994.59      882.35    173.35 o 
   6   2   5     1674.95     1500.45    199.88 o 
   7   2   5     2282.29     2308.68    218.15 o 
  -8   3   5      363.60      437.91    105.77 o 
  -7   3   5      198.99      128.44     59.68 o 
  -6   3   5       13.32       20.05     42.50 o 
  -5   3   5       29.20       -0.27     40.43 o 
  -4   3   5       10.81        4.19     22.48 o 
  -3   3   5     1216.33     1041.50     50.31 o 
  -2   3   5      515.42      258.11     24.88 o 
  -1   3   5     1142.14      774.64     50.53 o 
   0   3   5     4648.70     4476.97    109.48 o 
   1   3   5       59.63      126.94     57.51 o 
   2   3   5     9299.49    16417.07   1391.40 o 
   3   3   5     9562.63     8174.78    370.65 o 
   5   3   5      132.91      130.24    107.31 o 
   6   3   5      490.41      518.52    127.85 o 
   7   3   5      567.74      696.73    221.78 o 
  -8   4   5       19.38      -32.50     50.61 o 
  -7   4   5       34.45       -4.27     42.05 o 
  -6   4   5      196.56      120.20     67.60 o 
  -5   4   5      115.44      103.49     38.66 o 
  -4   4   5       58.31       80.21     30.11 o 
  -3   4   5        5.99       -6.20     20.35 o 
  -2   4   5      158.36      211.24     20.63 o 
  -1   4   5     1667.33     1446.58     60.43 o 
   0   4   5     1620.93     1416.45     58.77 o 
   1   4   5       18.99       94.18     58.73 o 
   2   4   5      706.26     1075.27    164.64 o 
   3   4   5     1858.81     2103.90    144.38 o 
   4   4   5      757.57      735.60    244.89 o 
   5   4   5      170.58      138.15     84.08 o 
   6   4   5       63.23      825.43    468.03 o 
   7   4   5       25.32      107.51     64.89 o 
  -8   5   5       50.51       46.94     59.07 o 
  -7   5   5       19.65       41.79     42.79 o 
  -6   5   5      119.44       94.51     43.99 o 
  -5   5   5      186.02       98.69     52.01 o 
  -4   5   5      632.50      747.03     57.59 o 
  -3   5   5      287.94      353.75     45.42 o 
  -2   5   5     1914.32     2362.08     60.01 o 
  -1   5   5     6789.28     7519.81    187.61 o 
   0   5   5      720.39     1049.43    103.20 o 
   1   5   5     8387.36     7140.72    716.99 o 
   2   5   5     4082.94     4525.23    360.46 o 
   3   5   5      468.95      906.99    123.74 o 
   4   5   5       10.45       24.60     63.07 o 
   5   5   5      279.90      370.35     76.68 o 
   6   5   5     2727.48     3261.72    328.49 o 
   7   5   5     1601.49     1976.64    234.19 o 
  -8   6   5     4385.31     5299.01    313.45 o 
  -7   6   5     7470.75     8577.58    400.66 o 
  -6   6   5      974.87      938.42     84.41 o 
  -5   6   5     8480.71     8238.12    349.66 o 
  -4   6   5     9478.27     8924.18    288.14 o 
  -3   6   5    53345.89    57512.73   2370.48 o 
  -2   6   5    31681.64    33735.09   1357.12 o 
  -1   6   5    23042.58    24319.46    737.77 o 
   0   6   5    38591.82    37866.61   1222.84 o 
   1   6   5    26113.31    24863.46    890.07 o 
   2   6   5    53511.28    54571.08   3004.38 o 
   3   6   5     4860.74     4380.00    243.52 o 
   4   6   5    11062.63    11291.61    830.53 o 
   5   6   5      180.21      333.83     86.59 o 
   6   6   5     1771.16     1731.03    161.24 o 
   7   6   5     2048.39     2196.29    259.73 o 
  -8   7   5      684.17      487.28     92.60 o 
  -7   7   5      673.19      661.57     82.91 o 
  -6   7   5       74.89       35.49     48.21 o 
  -5   7   5       95.37       17.23     31.55 o 
  -4   7   5      602.56      713.19     55.88 o 
  -3   7   5     6151.09     5982.39    319.85 o 
  -2   7   5      323.82       77.28     46.73 o 
  -1   7   5     2469.65     2582.21    117.07 o 
   0   7   5      396.25      490.97     43.96 o 
   1   7   5      253.65      807.12    140.46 o 
   2   7   5      145.23     1032.18    313.80 o 
   3   7   5      889.72     1602.87     92.59 o 
   4   7   5     2937.43     3139.53    222.47 o 
   5   7   5       63.36       73.78     45.54 o 
   6   7   5     1113.97     1127.43    118.84 o 
   7   7   5      967.70      900.08    136.93 o 
  -8   8   5      374.08      297.27     83.31 o 
  -7   8   5       90.78       60.59     43.65 o 
  -6   8   5       30.47       56.75     32.85 o 
  -5   8   5      281.05      174.23     52.83 o 
  -4   8   5      138.21      224.21     25.61 o 
  -3   8   5       57.24       75.93     39.25 o 
  -2   8   5        0.02      -16.01     39.17 o 
  -1   8   5     1016.16     1023.18     79.57 o 
   0   8   5      152.55      184.62     39.76 o 
   1   8   5     1586.05     1188.21     95.21 o 
   2   8   5     1670.15     1493.55    144.93 o 
   3   8   5      157.04      198.05     38.26 o 
   4   8   5      486.42      430.09     62.16 o 
   5   8   5       44.12       -3.64     58.74 o 
   6   8   5       18.29      -26.84     53.72 o 
   7   8   5       11.86       -7.27     60.65 o 
  -8   9   5       67.52      -12.70     54.33 o 
  -7   9   5       84.54      202.16     62.04 o 
  -6   9   5        1.79      -18.08     41.37 o 
  -5   9   5      486.67      509.47     48.00 o 
  -4   9   5        0.78       17.12     19.53 o 
  -3   9   5     1449.03     1750.75    122.33 o 
  -2   9   5     4862.47     4451.75    199.19 o 
  -1   9   5      285.38      127.99     33.97 o 
   0   9   5     2312.57     2414.55    108.42 o 
   1   9   5     2057.23     2124.28    115.44 o 
   2   9   5     3167.32     3485.05    190.17 o 
   3   9   5     3292.73     4232.72    192.80 o 
   4   9   5     3327.83     3289.06    237.38 o 
   5   9   5     2769.81     2792.66    244.60 o 
   6   9   5      182.69       97.30     44.66 o 
   7   9   5      206.82      103.42     82.34 o 
  -8  10   5     2720.87     2835.24    136.02 o 
  -7  10   5     2866.08     2975.79    137.63 o 
  -6  10   5     3691.25     3847.61    122.52 o 
  -5  10   5    21643.01    25993.95    884.49 o 
  -4  10   5    23196.86    25368.63    741.77 o 
  -3  10   5    41323.64    43292.29   1941.73 o 
  -2  10   5    34027.54    36889.56   1510.57 o 
  -1  10   5     3343.48     2974.82     87.01 o 
   0  10   5     6458.63     6232.97    229.82 o 
   1  10   5     8516.35     8219.24    322.86 o 
   2  10   5    37415.64    37973.02   1400.07 o 
   3  10   5    30464.85    33240.08   1484.58 o 
   4  10   5    12244.12    12741.93    512.08 o 
   5  10   5     5367.21     4740.86    271.42 o 
   6  10   5      493.09      345.06     81.48 o 
   7  10   5      690.72      540.41    225.52 o 
  -8  11   5      106.84      -19.54     37.20 o 
  -7  11   5      270.90      178.71     56.58 o 
  -6  11   5       20.12       47.14     32.73 o 
  -5  11   5     1085.42     1223.68     93.32 o 
  -4  11   5      190.37      123.25     43.29 o 
  -3  11   5     1180.50     1288.53     74.83 o 
  -2  11   5      951.57      739.15     81.25 o 
  -1  11   5      794.12     1050.33     52.97 o 
   0  11   5     5457.80     5308.09    181.23 o 
   1  11   5      689.12      381.31     23.64 o 
   2  11   5    11229.50     9671.31    821.45 o 
   3  11   5     7216.00     7945.97    339.11 o 
   4  11   5     1022.24     1207.04    237.64 o 
   5  11   5       18.06        8.92     48.78 o 
   6  11   5      948.37     1122.38    108.39 o 
   7  11   5        5.77      -27.91     49.03 o 
  -8  12   5       14.97       -0.55     84.83 o 
  -7  12   5        2.79        3.91     38.36 o 
  -6  12   5      233.70      278.90     77.25 o 
  -5  12   5       43.32       59.31     23.93 o 
  -4  12   5      141.90       93.36     43.70 o 
  -3  12   5       27.93       44.00     47.80 o 
  -2  12   5       16.37       61.93     14.80 o 
  -1  12   5      148.16      103.77     33.23 o 
   0  12   5      482.24      349.48     44.49 o 
   1  12   5      992.21      719.06     36.31 o 
   2  12   5       21.87      130.35     59.16 o 
   3  12   5      272.40      292.39     62.22 o 
   4  12   5       98.58      128.47     47.77 o 
   5  12   5     2341.01     2389.40    236.19 o 
   6  12   5       79.28      131.11     67.50 o 
   7  12   5        2.60       34.48     57.46 o 
  -8  13   5      430.03      225.85    116.75 o 
  -7  13   5      411.90      428.10     62.13 o 
  -6  13   5        2.34        7.56     51.25 o 
  -5  13   5        0.18       40.10     28.08 o 
  -4  13   5      121.59      204.10     55.24 o 
  -3  13   5      124.95      108.55     46.41 o 
  -2  13   5       83.15      107.41     32.19 o 
  -1  13   5     2234.73     2541.80     85.21 o 
   0  13   5     1264.11     1141.73     97.67 o 
   1  13   5       47.19       70.08     26.47 o 
   2  13   5       80.40      147.68     52.27 o 
   3  13   5     1978.84     1471.69    235.38 o 
   4  13   5     1897.20     1628.00    163.38 o 
   5  13   5      203.44      324.61     69.19 o 
   6  13   5      470.06      400.86     78.19 o 
   7  13   5      152.68      175.51     85.32 o 
  -7  14   5     3586.83     4503.41    289.84 o 
  -6  14   5     1016.23     1117.78     66.41 o 
  -5  14   5    10170.01     9889.72    255.00 o 
  -4  14   5    10199.64    10428.47    368.41 o 
  -3  14   5    34640.58    37766.83   1650.05 o 
  -2  14   5     7243.42     7538.95    258.14 o 
  -1  14   5    26814.87    27596.80    881.58 o 
   0  14   5    15035.82    14356.62    486.25 o 
   1  14   5    10183.41     9836.30    258.39 o 
   2  14   5     6323.64     6245.01    221.20 o 
   3  14   5     7291.93     6653.96    244.52 o 
   4  14   5     8872.51     8949.97    373.12 o 
   5  14   5      114.67       54.13     48.24 o 
   6  14   5      541.83      586.33     77.53 o 
   7  14   5      655.59      466.19     78.41 o 
  -7  15   5      726.58      812.38     82.06 o 
  -6  15   5     1416.34     1293.10     60.17 o 
  -5  15   5      116.03       88.97     43.29 o 
  -4  15   5       70.28      177.34     69.34 o 
  -3  15   5      391.98      221.50     53.52 o 
  -2  15   5      437.07      394.53     34.65 o 
  -1  15   5      254.70      214.15     37.64 o 
   0  15   5       11.16       56.99     44.86 o 
   1  15   5      372.06      312.28     55.16 o 
   2  15   5      625.13      460.82     97.48 o 
   3  15   5      877.62     1449.64    110.05 o 
   4  15   5      306.87      176.92     60.16 o 
   5  15   5       23.27       82.19     62.63 o 
   6  15   5      751.53      849.36    102.08 o 
   7  15   5      271.81      275.06     70.44 o 
  -7  16   5       36.07       78.53     38.23 o 
  -6  16   5      350.97      385.75     45.49 o 
  -5  16   5       57.35       41.12     23.38 o 
  -4  16   5       54.56       30.50     47.85 o 
  -3  16   5      321.41      261.88     41.77 o 
  -2  16   5       74.96       66.96     36.78 o 
  -1  16   5      623.31      687.01     50.86 o 
   0  16   5      232.56      134.59     45.07 o 
   1  16   5      745.46      673.28     49.06 o 
   2  16   5       33.47      147.83     34.50 o 
   3  16   5       98.25        4.83     50.61 o 
   4  16   5      116.81      100.50     52.41 o 
   5  16   5      393.92      376.33     70.63 o 
   6  16   5      145.01      179.63     53.83 o 
   7  16   5        1.97       -9.05     54.60 o 
  -7  17   5       25.94        3.57     82.59 o 
  -6  17   5      345.78      343.71     36.44 o 
  -5  17   5      890.65      775.75     71.88 o 
  -4  17   5      345.50      287.34     31.27 o 
  -3  17   5      864.14      922.75     59.55 o 
  -2  17   5        8.69       74.54     28.85 o 
  -1  17   5     1024.53      908.56     61.88 o 
   0  17   5     4188.39     4355.71    191.27 o 
   1  17   5     4239.04     4411.85    155.27 o 
   2  17   5     6908.37     6888.89    240.99 o 
   3  17   5     3382.08     3826.03    193.63 o 
   4  17   5       19.96      -48.89     48.89 o 
   5  17   5      733.72      716.31    184.67 o 
   6  17   5      465.33      338.72     82.68 o 
  -7  18   5     3450.41     3837.37    343.70 o 
  -6  18   5     5144.01     4386.24    324.64 o 
  -5  18   5    11305.53    12110.47    527.58 o 
  -4  18   5    14948.03    14899.56    920.94 o 
  -3  18   5    23289.96    24858.89   1462.27 o 
  -2  18   5     6022.37     5896.29    174.31 o 
  -1  18   5     1832.48     1379.46     86.58 o 
   0  18   5     4711.40     4357.35    187.21 o 
   1  18   5    15700.14    16923.29    579.76 o 
   2  18   5    16059.90    15949.04    561.43 o 
   3  18   5    13340.76    13455.23    698.09 o 
   4  18   5     2215.54     2154.03    210.64 o 
   5  18   5     2794.05     2261.62    847.04 o 
   6  18   5      911.29      918.22    247.70 o 
  -7  19   5       25.78       69.89    119.77 o 
  -6  19   5      154.77      118.58     18.90 o 
  -5  19   5      350.66      259.87     63.88 o 
  -4  19   5      126.40      110.72     38.94 o 
  -3  19   5       32.13       50.37     23.30 o 
  -2  19   5      324.94      282.91     40.71 o 
  -1  19   5       94.53      130.69     40.24 o 
   0  19   5       56.41       46.57     35.20 o 
   1  19   5     1577.34     1527.96     85.05 o 
   2  19   5     1373.29     1289.62    137.03 o 
   3  19   5     2239.72     2584.41    403.25 o 
   4  19   5     2100.02     2340.69    224.07 o 
   5  19   5     1120.92     1291.88    140.63 o 
   6  19   5      394.20      272.98     65.15 o 
  -7  20   5        4.15      -36.67     76.67 o 
  -6  20   5       15.77        7.85     24.09 o 
  -5  20   5      265.18      220.55     32.40 o 
  -4  20   5      373.45      275.29     53.26 o 
  -3  20   5       91.35       81.46     46.12 o 
  -2  20   5       20.69        5.05     31.39 o 
  -1  20   5       27.08       13.22     29.79 o 
   0  20   5        0.05      -40.00     40.00 o 
   1  20   5      613.95      451.98     59.25 o 
   2  20   5       28.47      100.11     50.92 o 
   3  20   5      533.56      436.10    138.34 o 
   4  20   5      153.35      171.89    160.18 o 
   5  20   5       10.60      -80.82     91.79 o 
   6  20   5       25.24      -10.86     49.42 o 
  -7  21   5      373.70      306.38    109.82 o 
  -6  21   5      247.37      187.34    102.97 o 
  -5  21   5        1.05       19.66     24.67 o 
  -4  21   5       71.14       44.45     27.99 o 
  -3  21   5     2210.96     2020.61    166.20 o 
  -2  21   5      805.32      938.03     78.81 o 
  -1  21   5     2199.58     2214.06    113.55 o 
   0  21   5       24.73      -28.02     46.07 o 
   1  21   5      486.48      550.17     56.48 o 
   2  21   5      127.26       49.09     34.56 o 
   3  21   5       35.89       -4.02     51.58 o 
   4  21   5      478.08      697.94    197.37 o 
   5  21   5      575.38      821.28    330.25 o 
   6  21   5      659.11      660.80    171.44 o 
  -6  22   5     1496.39     1363.66    187.76 o 
  -5  22   5     6362.81     4780.68    640.92 o 
  -4  22   5     1479.18     1574.29    158.84 o 
  -3  22   5    23156.16    23670.28   1006.10 o 
  -2  22   5     5737.94     6348.45    260.58 o 
  -1  22   5     9948.86    10471.57    362.10 o 
   0  22   5     9438.01    10534.57    402.78 o 
   1  22   5    10741.28    11676.46    427.88 o 
   2  22   5    16919.81    16737.74    627.43 o 
   3  22   5      673.41      640.41     98.55 o 
   4  22   5     3127.91     3189.12    309.15 o 
   5  22   5     1054.64     1301.85    175.19 o 
   6  22   5      732.10      603.87     94.52 o 
  -6  23   5        2.07      137.05    132.34 o 
  -5  23   5      456.60      402.71     80.52 o 
  -4  23   5      352.61      307.51     59.55 o 
  -3  23   5     1081.40      949.02    129.90 o 
  -2  23   5     1059.22     1085.93     94.51 o 
  -1  23   5       22.91       11.74     40.95 o 
   0  23   5      578.12      596.25     89.74 o 
   1  23   5     2069.03     2631.13    160.69 o 
   2  23   5     2197.37     2167.19    109.49 o 
   3  23   5       18.41       60.02     44.81 o 
   4  23   5      141.47      247.08    100.94 o 
   5  23   5       69.73      109.26    121.37 o 
   6  23   5       99.95       73.10     66.99 o 
  -6  24   5       12.96       62.55     60.64 o 
  -5  24   5      157.47      126.51     81.36 o 
  -4  24   5        2.24       24.26     50.31 o 
  -3  24   5        5.61      -33.86     33.86 o 
  -2  24   5      240.80      202.63     53.23 o 
  -1  24   5      116.95      124.63     41.19 o 
   0  24   5       67.40       -0.14     43.06 o 
   1  24   5       60.69        6.95     41.07 o 
   2  24   5      291.26      248.58     58.62 o 
   3  24   5      138.79       41.53     46.38 o 
   4  24   5      174.44      361.74    128.87 o 
   5  24   5       14.09       82.55    116.49 o 
  -6  25   5       27.03       33.60    102.20 o 
  -5  25   5        0.96       -0.07     24.51 o 
  -4  25   5       52.67       13.34     41.97 o 
  -3  25   5        7.16      -16.93     35.09 o 
  -2  25   5      192.08      258.05     64.54 o 
  -1  25   5        3.83      -47.58     47.58 o 
   0  25   5      899.86     1131.89     92.29 o 
   1  25   5     2507.58     2987.45    155.85 o 
   2  25   5     2021.07     1958.43    131.44 o 
   3  25   5     1063.88     1174.77     94.99 o 
   4  25   5      470.04      582.43    175.19 o 
   5  25   5       14.53      -89.98    109.94 o 
  -6  26   5     2075.08     2643.64    222.10 o 
  -5  26   5     3531.52     2564.08    415.90 o 
  -4  26   5     4021.20     3858.41    274.78 o 
  -3  26   5    11552.91    11640.07    732.50 o 
  -2  26   5     4455.22     4758.04    220.38 o 
  -1  26   5     5469.01     4926.88    250.16 o 
   0  26   5     3602.42     3107.57    333.95 o 
   1  26   5     2903.94     3133.65    201.47 o 
   2  26   5     8270.64     8521.93    345.60 o 
   3  26   5     4070.64     3965.25    234.97 o 
   4  26   5     2433.73     2432.91    292.47 o 
   5  26   5     1200.04     1432.68    262.32 o 
  -6  27   5        0.79     -116.82    116.82 o 
  -5  27   5      483.48      527.94    142.33 o 
  -4  27   5       12.36        0.91     48.99 o 
  -3  27   5      153.15      126.70     50.92 o 
  -2  27   5     1200.69     1129.14    103.66 o 
  -1  27   5     1205.58      960.19     79.22 o 
   0  27   5       59.02       54.29     42.46 o 
   1  27   5      297.79      299.28     59.25 o 
   2  27   5      312.71      214.72     66.21 o 
   3  27   5        3.25      -34.93     44.72 o 
   4  27   5     1249.42     1098.13    378.49 o 
   5  27   5     1135.60     1241.41    230.93 o 
  -5  28   5      127.40      137.31    101.00 o 
  -4  28   5        1.88       49.33     44.11 o 
  -3  28   5        2.55        1.96     46.79 o 
  -2  28   5        1.22      -23.56     42.53 o 
  -1  28   5       24.35       24.27     43.25 o 
   0  28   5       23.03      -28.68     49.54 o 
   1  28   5      335.55      333.94     72.69 o 
   2  28   5      264.03      266.44     60.37 o 
   3  28   5      201.20      171.54     37.71 o 
   4  28   5        2.80       11.82     95.00 o 
   5  28   5      191.21      122.91    123.82 o 
  -5  29   5       31.93       22.14    117.34 o 
  -4  29   5      462.31      212.13     88.34 o 
  -3  29   5      266.95      212.25     52.41 o 
  -2  29   5       62.29        7.49     57.92 o 
  -1  29   5      561.45      434.78     67.28 o 
   0  29   5       34.97       -8.80     52.54 o 
   1  29   5      195.37      116.94     46.15 o 
   2  29   5     1649.21     1582.69    196.45 o 
   3  29   5      793.49      620.26     85.09 o 
   4  29   5      185.64       62.04    104.93 o 
  -5  30   5     2395.23     2563.24    363.71 o 
  -4  30   5     4495.61     4924.54    359.15 o 
  -3  30   5    14660.48    13835.09   1057.63 o 
  -2  30   5     2910.20     3025.41    187.54 o 
  -1  30   5     1710.66     1769.32    123.32 o 
   0  30   5      131.25      148.94     55.52 o 
   1  30   5      786.87      743.75    102.60 o 
   2  30   5     9274.96    10465.38    474.67 o 
   3  30   5     2640.64     2779.12    213.16 o 
   4  30   5     1768.08     1552.29    225.46 o 
  -4  31   5       90.32       14.69     26.51 o 
  -3  31   5      488.36      325.07     84.68 o 
  -2  31   5       41.82      -44.77     44.77 o 
  -1  31   5      242.84       63.95     50.28 o 
   0  31   5       57.37       92.20     52.06 o 
   1  31   5       49.79       44.67     65.35 o 
   2  31   5      516.13      442.86     84.83 o 
   3  31   5      146.56       58.85     46.21 o 
   4  31   5       74.11       23.63     74.80 o 
  -4  32   5        4.35       36.53     75.66 o 
  -3  32   5       15.39       84.80     51.31 o 
  -2  32   5      208.95       93.76     52.35 o 
  -1  32   5       22.33       -9.50     53.76 o 
   0  32   5        0.12       -3.87     58.00 o 
   1  32   5       50.69       36.62     52.16 o 
   2  32   5       18.21      -52.21     63.63 o 
   3  32   5        7.54       -0.35     46.86 o 
  -4  33   5      182.47      129.51     94.62 o 
  -3  33   5      311.78      297.35     50.65 o 
  -2  33   5       47.97      109.55     53.56 o 
  -1  33   5      175.03       69.17     53.70 o 
   0  33   5        1.65      -11.85     48.76 o 
   1  33   5     1585.95     1991.16    173.99 o 
   2  33   5      260.31      201.49     66.07 o 
   3  33   5      148.92      126.83     52.01 o 
  -3  34   5     3660.10     3078.45    171.24 o 
  -2  34   5     2135.56     2241.16    161.27 o 
  -1  34   5     2966.08     2664.95    144.38 o 
   0  34   5     4790.23     4969.44    310.67 o 
   1  34   5     1661.74     1971.92    190.50 o 
   2  34   5     3588.83     3720.82    261.91 o 
   3  34   5      488.21      598.21     97.61 o 
  -3  35   5       69.91       58.76     53.37 o 
  -2  35   5      124.12       81.33     67.87 o 
  -1  35   5        0.88      -56.12     56.12 o 
   0  35   5       12.48      -31.52     53.21 o 
   1  35   5       96.16      138.44     61.99 o 
   2  35   5       13.09      -34.35     59.31 o 
  -2  36   5        2.21      -19.98     54.50 o 
  -1  36   5        9.63      -17.17     51.50 o 
   0  36   5       40.96       56.80     51.75 o 
   1  36   5       87.43       42.11     48.72 o 
  -1  37   5        8.28      -54.84     54.84 o 
   0  37   5      978.20     1168.96    185.74 o 
  -8   0   6      324.74      411.34    124.82 o 
  -7   0   6      171.84      118.34     60.06 o 
  -6   0   6        2.03        6.74     43.77 o 
  -5   0   6      588.47     1291.39    137.58 o 
  -4   0   6       77.01      239.27     46.67 o 
  -3   0   6     7806.39     9053.20    296.25 o 
  -2   0   6    27254.09    31339.16   1106.90 o 
  -1   0   6      628.29      783.45     68.45 o 
   0   0   6     7570.76     6851.36    334.78 o 
   1   0   6     8362.99    10183.74    680.57 o 
   6   0   6        2.77      272.41    121.99 o 
   7   0   6       69.19      170.60    125.66 o 
  -8   1   6        8.83       22.22     66.89 o 
  -7   1   6      138.22      184.46     63.11 o 
  -6   1   6        0.99       17.28     38.14 o 
  -5   1   6       53.92      114.30     36.30 o 
  -4   1   6     2519.41     2547.64     79.69 o 
  -3   1   6     2372.71     2416.15     72.72 o 
  -2   1   6     1133.40     1466.50     51.79 o 
  -1   1   6     4808.29     4224.89     94.25 o 
   0   1   6     3059.25     2696.87     85.55 o 
   1   1   6     1104.06     1274.00    156.84 o 
   2   1   6      182.80      188.94     76.13 o 
   3   1   6      256.82      171.52     82.55 o 
   5   1   6      185.45      240.31    112.82 o 
   6   1   6      316.70      259.66    130.24 o 
   7   1   6       48.90       62.15     93.57 o 
  -8   2   6       16.21      -15.20     79.87 o 
  -7   2   6       24.55       85.04     41.87 o 
  -6   2   6       49.97      138.83     54.19 o 
  -5   2   6      107.35      128.93     31.54 o 
  -4   2   6       24.90       92.73     25.69 o 
  -3   2   6      646.15      733.85     41.49 o 
  -2   2   6      420.49      370.01     28.55 o 
  -1   2   6      358.97      618.74     46.03 o 
   0   2   6      240.94      335.26     33.37 o 
   1   2   6        1.44       99.79     58.00 o 
   2   2   6      124.10      100.61     56.18 o 
   5   2   6      710.99      863.53    204.98 o 
   6   2   6      303.75      329.19    116.55 o 
   7   2   6       56.86       21.94    119.44 o 
  -8   3   6       17.98      -24.88     46.98 o 
  -7   3   6     1090.22     1093.17     98.21 o 
  -6   3   6      335.00      302.71     53.67 o 
  -5   3   6      226.92      197.61     34.68 o 
  -4   3   6     1172.62     1233.97     53.75 o 
  -3   3   6      663.34      518.24     40.81 o 
  -2   3   6     2492.74     2285.11     61.10 o 
  -1   3   6     8481.48     7732.18    187.84 o 
   0   3   6     2629.17     2595.82    115.52 o 
   1   3   6      490.02      290.69    126.57 o 
   2   3   6     2349.84     4446.01   2092.15 o 
   4   3   6        2.75     -154.09    175.19 o 
   5   3   6      195.46      193.53    114.65 o 
   6   3   6      190.48      104.87     72.59 o 
   7   3   6      204.42      169.54     76.22 o 
  -8   4   6      334.65      297.58     81.95 o 
  -7   4   6      284.67      303.73     67.04 o 
  -6   4   6      184.27      140.24     37.78 o 
  -5   4   6     3249.25     3710.53    134.02 o 
  -4   4   6     2714.17     3193.22    151.19 o 
  -3   4   6     1146.40     1182.47     40.02 o 
  -2   4   6       16.39       10.82     39.24 o 
  -1   4   6     7902.62     9058.16    228.29 o 
   0   4   6     7054.51     6862.96    150.66 o 
   1   4   6       33.87        5.31     31.38 o 
   2   4   6     9430.04     9408.02    493.20 o 
   3   4   6      587.50      724.59    128.41 o 
   4   4   6       40.69      -59.62     92.64 o 
   5   4   6       83.97       63.29    102.73 o 
   6   4   6      160.86      170.39     99.92 o 
   7   4   6       22.69      -45.08     64.82 o 
  -8   5   6       18.24        0.97     40.17 o 
  -7   5   6      421.43      355.01     71.84 o 
  -6   5   6        3.98      -20.81     52.84 o 
  -5   5   6       91.59       26.07     30.08 o 
  -4   5   6      324.26      263.45     28.32 o 
  -3   5   6      804.21      743.79     27.94 o 
  -2   5   6       57.23       95.52     20.68 o 
  -1   5   6        7.52        6.56     25.51 o 
   0   5   6     4944.48     4907.39    138.69 o 
   1   5   6     1021.69     1060.29     79.83 o 
   2   5   6      102.33     1041.58    423.29 o 
   3   5   6     2637.13     2573.77    228.44 o 
   4   5   6      847.51      510.88    232.05 o 
   5   5   6     1782.78     1591.35    407.24 o 
   6   5   6      228.71      261.93     65.23 o 
   7   5   6      259.64      177.46     82.48 o 
  -8   6   6        1.68      -39.25     49.83 o 
  -7   6   6        1.71       20.41     42.95 o 
  -6   6   6      303.62      261.68     65.76 o 
  -5   6   6        0.31      -17.69     32.50 o 
  -4   6   6      136.73      147.01     46.28 o 
  -3   6   6      530.93      626.39     78.77 o 
  -2   6   6        8.85       43.46     17.43 o 
  -1   6   6       27.71       66.26     18.71 o 
   0   6   6       99.33      153.61     24.86 o 
   1   6   6      523.63      248.44     64.47 o 
   2   6   6      687.34      840.80     89.60 o 
   3   6   6       82.49       33.18     64.98 o 
   4   6   6      393.98      355.52     93.23 o 
   5   6   6       61.84      -17.26    107.31 o 
   6   6   6        0.14       10.17     54.99 o 
   7   6   6       66.44       74.55     71.27 o 
  -8   7   6        6.81        4.77     41.66 o 
  -7   7   6      544.73      481.90     81.95 o 
  -6   7   6      326.73      320.20     62.40 o 
  -5   7   6     2767.52     2599.84    131.77 o 
  -4   7   6      762.75      824.60     61.70 o 
  -3   7   6     4407.50     4574.29    178.17 o 
  -2   7   6     1575.00     1455.45     84.99 o 
  -1   7   6       56.59       76.36     31.16 o 
   0   7   6     2534.94     2909.10     83.75 o 
   1   7   6      826.60      446.89     69.23 o 
   2   7   6    11240.17    10390.60    730.24 o 
   3   7   6     1171.69     1248.58    116.16 o 
   4   7   6      421.02      591.03    185.79 o 
   5   7   6       70.53       35.55     81.67 o 
   6   7   6       25.39        8.36     69.24 o 
   7   7   6       19.86      -12.22     55.92 o 
  -8   8   6        8.17       38.58     37.88 o 
  -7   8   6       10.39       40.97     35.06 o 
  -6   8   6     1817.99     2167.67    124.00 o 
  -5   8   6       32.43      -11.33     35.87 o 
  -4   8   6        6.02        5.61     15.76 o 
  -3   8   6       33.84       79.96     45.34 o 
  -2   8   6       96.76      121.19     37.91 o 
  -1   8   6     2410.57     2703.50    168.17 o 
   0   8   6      979.32     1280.00    118.13 o 
   1   8   6      339.33      653.77     84.14 o 
   2   8   6     3822.67     3446.17    402.19 o 
   3   8   6      246.79      224.54     63.86 o 
   4   8   6     2644.80     2359.51    145.25 o 
   5   8   6      518.56      488.05     71.34 o 
   6   8   6       14.16       37.60     49.84 o 
   7   8   6      116.37      101.96     84.40 o 
  -8   9   6        3.94       52.69     41.14 o 
  -7   9   6      963.99     1188.77    103.93 o 
  -6   9   6        0.29        0.83     28.82 o 
  -5   9   6     1349.74     1509.94     65.93 o 
  -4   9   6      240.17      326.99     99.16 o 
  -3   9   6      538.34      689.15     59.93 o 
  -2   9   6     1495.63     1733.13    111.22 o 
  -1   9   6      283.54      220.12     38.83 o 
   0   9   6       38.94      277.05     54.78 o 
   1   9   6       90.56      140.00     65.03 o 
   2   9   6     2023.83     1562.00    141.79 o 
   3   9   6        0.82      -36.02     36.02 o 
   4   9   6     5837.56     6363.59    231.85 o 
   5   9   6       41.42        4.82     43.86 o 
   6   9   6       26.38       62.36     43.16 o 
   7   9   6        1.83      -32.48     68.94 o 
  -8  10   6      102.76       94.51     91.82 o 
  -7  10   6       73.99       11.86     38.07 o 
  -6  10   6       33.13       25.89     44.83 o 
  -5  10   6       23.11        3.29     18.33 o 
  -4  10   6      211.62      145.12     45.20 o 
  -3  10   6        2.33       38.20     45.15 o 
  -2  10   6      587.22      487.54     55.79 o 
  -1  10   6       45.98       75.02     27.60 o 
   0  10   6      303.18      124.88     32.09 o 
   1  10   6      320.39      176.81     52.34 o 
   2  10   6      292.40      329.88     58.02 o 
   3  10   6        0.12       18.18     37.47 o 
   4  10   6       96.38      -53.22     64.48 o 
   5  10   6      422.39      287.02     63.81 o 
   6  10   6       34.93        5.49     51.96 o 
   7  10   6        2.44        1.20     57.87 o 
  -8  11   6        0.58      -11.12     59.98 o 
  -7  11   6      206.46      166.56     42.20 o 
  -6  11   6      120.50      148.46     30.89 o 
  -5  11   6       84.51       70.45     32.60 o 
  -4  11   6      144.71      205.26     81.74 o 
  -3  11   6      686.28      608.48     68.33 o 
  -2  11   6      150.95      118.25     58.91 o 
  -1  11   6       28.02       42.00     25.49 o 
   0  11   6     4551.23     4678.07    233.93 o 
   1  11   6     1111.35      968.99     79.99 o 
   2  11   6     2204.29     2786.47    169.39 o 
   3  11   6        0.10       93.09     56.93 o 
   4  11   6      429.49      471.94     61.39 o 
   5  11   6        6.39       36.35     41.17 o 
   6  11   6       53.68       61.94     50.50 o 
   7  11   6       93.49      -15.82     61.45 o 
  -8  12   6        3.09       20.06     68.39 o 
  -7  12   6        5.21       41.03     35.20 o 
  -6  12   6       45.66       40.63     31.67 o 
  -5  12   6     5958.39     6477.22    329.62 o 
  -4  12   6      234.01      344.07     56.41 o 
  -3  12   6     3731.22     3788.07    201.36 o 
  -2  12   6       45.04      152.24     32.01 o 
  -1  12   6        1.44      375.93     98.13 o 
   0  12   6    14019.32    15844.39    585.47 o 
   1  12   6      346.45      638.58     82.08 o 
   2  12   6      508.11      547.88     73.34 o 
   3  12   6     1022.40     1051.01     77.35 o 
   4  12   6       45.37      129.36     50.84 o 
   5  12   6      265.05      268.45     55.40 o 
   6  12   6       80.56       35.12     51.29 o 
   7  12   6       71.90       83.00     67.88 o 
  -7  13   6       15.76      -30.98     35.06 o 
  -6  13   6      149.55      133.97     62.91 o 
  -5  13   6      121.13      145.16     57.37 o 
  -4  13   6       48.96       19.62     37.32 o 
  -3  13   6      667.25      658.77     67.05 o 
  -2  13   6      191.71      231.87     19.99 o 
  -1  13   6      595.22      599.76     49.11 o 
   0  13   6      143.04      124.26     48.32 o 
   1  13   6     2344.11     2218.79    128.55 o 
   2  13   6     1576.64     1536.31    113.87 o 
   3  13   6      179.18      211.16     47.92 o 
   4  13   6      527.02      474.62     66.56 o 
   5  13   6      152.68      132.06     56.50 o 
   6  13   6      195.37      132.31     72.25 o 
   7  13   6        0.70      -51.44     80.97 o 
  -7  14   6       19.97       29.82     28.43 o 
  -6  14   6        6.20       -7.21     67.69 o 
  -5  14   6      153.93      207.42     80.36 o 
  -4  14   6       65.12      -12.59     83.80 o 
  -3  14   6        2.76      107.63     43.23 o 
  -2  14   6      841.90      859.40     57.84 o 
  -1  14   6       18.49       14.46     29.19 o 
   0  14   6       12.00      110.69     51.77 o 
   1  14   6      592.41      708.38     45.01 o 
   2  14   6       99.08       57.66     50.70 o 
   3  14   6      184.21      283.68     47.12 o 
   4  14   6      158.59      147.02     56.40 o 
   5  14   6       53.87       15.70     43.83 o 
   6  14   6       16.14        7.04     51.61 o 
   7  14   6        2.88       80.40     59.62 o 
  -7  15   6       63.45       23.59    110.10 o 
  -6  15   6       38.79       93.86     69.85 o 
  -5  15   6      711.34      700.60     98.54 o 
  -4  15   6      523.48      641.38     79.11 o 
  -3  15   6     1737.29     1931.83    147.74 o 
  -2  15   6       74.80       35.01     21.15 o 
  -1  15   6      153.54      225.65     42.81 o 
   0  15   6        1.15       -8.03     28.90 o 
   1  15   6      336.57      227.22     28.78 o 
   2  15   6      158.69      238.31     50.87 o 
   3  15   6      178.82      203.63    116.16 o 
   4  15   6     1260.26     1267.27    149.99 o 
   5  15   6       17.45       27.39     57.96 o 
   6  15   6        7.18       38.10     47.31 o 
  -7  16   6       81.46       72.48     67.93 o 
  -6  16   6      312.03      434.21    100.01 o 
  -5  16   6     3093.90     3531.85    241.11 o 
  -4  16   6     1836.28     1780.46    135.14 o 
  -3  16   6      610.73      728.05     91.60 o 
  -2  16   6     2773.95     3123.44     96.33 o 
  -1  16   6     7620.85     8132.04    252.92 o 
   0  16   6     2247.19     3148.86    126.30 o 
   1  16   6     1317.81     1658.81     57.35 o 
   2  16   6      212.86      239.27     74.91 o 
   3  16   6       13.04      113.19     55.69 o 
   4  16   6       45.89       19.46     44.48 o 
   5  16   6      176.73      159.15     86.98 o 
   6  16   6      551.91      377.54     84.37 o 
  -7  17   6      143.14       50.58     89.53 o 
  -6  17   6      374.32      462.87    100.89 o 
  -5  17   6       17.74      -47.79     48.87 o 
  -4  17   6      809.79     1020.62    100.76 o 
  -3  17   6     1615.52     1947.64    153.04 o 
  -2  17   6      924.32      990.36     54.28 o 
  -1  17   6      917.12      908.08     63.49 o 
   0  17   6      115.65      140.17     52.90 o 
   1  17   6      550.39      536.18     63.51 o 
   2  17   6      217.83      172.20     58.79 o 
   3  17   6      119.79       68.52     71.36 o 
   4  17   6      585.24      461.15     83.27 o 
   5  17   6      957.73      990.72    277.48 o 
   6  17   6      123.70       66.73     63.02 o 
  -7  18   6        0.02      -70.19     70.19 o 
  -6  18   6        0.54       47.66     84.28 o 
  -5  18   6      215.13      160.78     63.28 o 
  -4  18   6       63.15       66.17     63.46 o 
  -3  18   6      135.59       72.51     22.19 o 
  -2  18   6       57.03       35.02     26.29 o 
  -1  18   6       14.85       15.60     47.79 o 
   0  18   6      289.79      204.41     53.40 o 
   1  18   6       67.59       88.76     31.65 o 
   2  18   6       41.07      -47.14     55.47 o 
   3  18   6       65.77      111.67     65.06 o 
   4  18   6      359.56      159.26    107.07 o 
   5  18   6      347.65      419.03     80.25 o 
   6  18   6       20.81      -32.95     49.96 o 
  -7  19   6       12.49       76.88    100.64 o 
  -6  19   6       76.44      155.38     83.35 o 
  -5  19   6      985.68      905.67    117.18 o 
  -4  19   6       13.57       62.68     57.85 o 
  -3  19   6      585.82      413.55     78.98 o 
  -2  19   6      497.18      667.84     92.10 o 
  -1  19   6       56.74       42.95     34.08 o 
   0  19   6      478.80      628.82    141.13 o 
   1  19   6      443.37      562.42     92.96 o 
   2  19   6      501.74      405.75     45.21 o 
   3  19   6      148.73      227.68     90.39 o 
   4  19   6     2313.29     2556.25    567.75 o 
   5  19   6        7.74       40.36     52.91 o 
   6  19   6       11.12       92.71     51.62 o 
  -7  20   6        3.72      -58.88     96.21 o 
  -6  20   6       40.31       62.13     74.68 o 
  -5  20   6     1193.42     1107.28    127.72 o 
  -4  20   6     1007.46     1326.75    131.45 o 
  -3  20   6     2642.88     2437.47    181.10 o 
  -2  20   6      430.27      497.43     48.28 o 
  -1  20   6      233.59      417.60     56.44 o 
   0  20   6     1845.24     1774.73    186.12 o 
   1  20   6     1027.88      965.12     76.84 o 
   2  20   6     1274.41     1303.61     79.00 o 
   3  20   6      152.51      178.70     83.98 o 
   4  20   6     3139.53     2935.87    246.82 o 
   5  20   6      817.58      636.30     77.06 o 
   6  20   6      242.39      233.82    126.75 o 
  -7  21   6       60.30       46.39     99.41 o 
  -6  21   6      534.19      499.83    101.07 o 
  -5  21   6     1649.43     1801.04    193.05 o 
  -4  21   6       91.30      202.35     73.33 o 
  -3  21   6     1243.49      914.43    165.28 o 
  -2  21   6      134.22      143.54     45.19 o 
  -1  21   6     1173.02     1185.63     93.62 o 
   0  21   6      502.98      413.32     74.60 o 
   1  21   6     1188.31     1193.29     80.17 o 
   2  21   6     1870.91     1812.23     84.22 o 
   3  21   6       50.91      160.59     82.42 o 
   4  21   6      693.03      816.74    135.97 o 
   5  21   6      356.57      493.06    121.61 o 
   6  21   6       32.05       95.76     75.34 o 
  -6  22   6       68.60      212.40     83.87 o 
  -5  22   6      228.67      249.81     71.99 o 
  -4  22   6      156.32      306.69     96.10 o 
  -3  22   6      310.55      255.57     52.77 o 
  -2  22   6       86.83      -19.00     40.61 o 
  -1  22   6       76.46       32.28     37.59 o 
   0  22   6      303.79      300.13     73.35 o 
   1  22   6      258.33      244.05     48.09 o 
   2  22   6      955.28      729.06     60.30 o 
   3  22   6      182.19      152.20     65.38 o 
   4  22   6       62.43        2.96     94.01 o 
   5  22   6        0.09       47.81    112.66 o 
   6  22   6        9.56     -106.22    106.22 o 
  -6  23   6      229.03      173.13     84.58 o 
  -5  23   6      775.13      727.69    108.61 o 
  -4  23   6       70.25       63.67     74.37 o 
  -3  23   6      656.34      467.25     47.95 o 
  -2  23   6      432.71      299.58     45.30 o 
  -1  23   6      211.20      164.77     51.00 o 
   0  23   6        0.70        9.90     48.43 o 
   1  23   6     1131.81     1285.08     84.87 o 
   2  23   6     2655.39     2820.29    252.95 o 
   3  23   6      520.77      454.75     90.92 o 
   4  23   6      251.36      325.29    100.72 o 
   5  23   6      112.12       74.58     88.88 o 
  -6  24   6      136.06      218.84    106.97 o 
  -5  24   6     1558.87     1947.63    195.27 o 
  -4  24   6     7034.59     6227.34   1234.25 o 
  -3  24   6      355.38      469.72     70.87 o 
  -2  24   6      264.19      233.30     59.36 o 
  -1  24   6     4555.24     4708.70    210.08 o 
   0  24   6     1350.40     1432.34    108.81 o 
   1  24   6       11.92      -37.75     37.75 o 
   2  24   6     1468.60     1676.34     97.56 o 
   3  24   6      536.68      389.47     88.36 o 
   4  24   6      209.55      219.21    237.56 o 
   5  24   6      135.07      337.53    262.32 o 
  -6  25   6      536.32      638.37    146.05 o 
  -5  25   6       58.01     -111.55    111.55 o 
  -4  25   6      351.67      216.32     48.98 o 
  -3  25   6      213.40      197.77     39.58 o 
  -2  25   6      195.29      113.84     52.55 o 
  -1  25   6     1993.25     1905.89    156.12 o 
   0  25   6      702.99      816.32     92.63 o 
   1  25   6       27.79       28.92     45.63 o 
   2  25   6        1.90       28.14     36.85 o 
   3  25   6      157.10      194.78    114.01 o 
   4  25   6      153.03      231.99    100.52 o 
   5  25   6       92.37      -72.46    123.82 o 
  -6  26   6        0.18        1.79     80.91 o 
  -5  26   6       62.76      -10.00     88.77 o 
  -4  26   6      247.51      173.45     68.31 o 
  -3  26   6        1.62       -0.78     33.14 o 
  -2  26   6       62.70       91.91     52.30 o 
  -1  26   6      692.25      555.57     81.68 o 
   0  26   6       79.02       91.58     51.69 o 
   1  26   6        0.45       16.53     42.99 o 
   2  26   6      216.63      179.82     49.04 o 
   3  26   6       55.22       63.17     96.01 o 
   4  26   6        1.64      123.82    216.46 o 
   5  26   6       28.72      -71.45    113.46 o 
  -5  27   6        6.52      -42.98     85.75 o 
  -4  27   6      735.61      348.93    133.84 o 
  -3  27   6      507.23      378.04     54.20 o 
  -2  27   6     1797.77     2154.10    133.96 o 
  -1  27   6     1311.45     1500.39    107.76 o 
   0  27   6       53.15       97.95     43.97 o 
   1  27   6       96.75       76.75     50.30 o 
   2  27   6       20.19       -2.38     34.36 o 
   3  27   6       12.42      -49.60     65.83 o 
   4  27   6      406.01      607.19    177.02 o 
   5  27   6      353.59      280.63    132.99 o 
  -5  28   6      410.11      306.66    168.34 o 
  -4  28   6        0.09       25.78     36.33 o 
  -3  28   6       21.80       27.16     41.51 o 
  -2  28   6       43.78       67.07     49.19 o 
  -1  28   6     1747.91     2156.45    127.45 o 
   0  28   6      246.86      286.86     69.67 o 
   1  28   6      229.50      178.57     57.01 o 
   2  28   6       20.57       35.13     43.10 o 
   3  28   6      425.95      428.28     86.45 o 
   4  28   6      309.86      341.06    110.23 o 
  -5  29   6       11.48       -4.58     90.36 o 
  -4  29   6      290.72      206.31     48.97 o 
  -3  29   6      228.98      136.11     45.57 o 
  -2  29   6      210.07       87.97     54.37 o 
  -1  29   6       96.04      110.80     61.01 o 
   0  29   6      196.59      139.93     49.92 o 
   1  29   6        7.42       80.77     48.94 o 
   2  29   6      585.64      541.45     68.18 o 
   3  29   6     1156.51     1283.82    102.48 o 
   4  29   6      163.53      144.43     88.95 o 
  -5  30   6        0.00        0.91     81.15 o 
  -4  30   6        0.40       -1.28     74.03 o 
  -3  30   6      138.62      106.52     48.51 o 
  -2  30   6        0.56      -32.08     59.00 o 
  -1  30   6       50.09       66.42     46.61 o 
   0  30   6      576.35      568.84     73.48 o 
   1  30   6       27.48       16.57     51.38 o 
   2  30   6      254.57      264.77     57.35 o 
   3  30   6      292.24      217.46     62.10 o 
   4  30   6        3.61      100.84     77.73 o 
  -4  31   6        1.69       38.91     77.88 o 
  -3  31   6       72.89      104.50     41.77 o 
  -2  31   6      242.68      114.96     53.42 o 
  -1  31   6       92.24       58.33     55.99 o 
   0  31   6        1.75      -25.64     45.48 o 
   1  31   6      158.28      119.10     51.70 o 
   2  31   6      554.95      499.58     72.40 o 
   3  31   6       14.90       50.83     41.78 o 
  -4  32   6       75.10      -27.89     81.98 o 
  -3  32   6        1.33       16.03     45.46 o 
  -2  32   6      108.22      214.93     76.56 o 
  -1  32   6      230.43      271.18     70.54 o 
   0  32   6      151.32      257.59     55.60 o 
   1  32   6      140.26      150.68     64.41 o 
   2  32   6      749.47      763.94     87.95 o 
   3  32   6        9.16       46.68     62.38 o 
  -4  33   6      309.54      385.58    123.10 o 
  -3  33   6       60.73      109.26     54.82 o 
  -2  33   6        1.74      -11.20     52.57 o 
  -1  33   6      227.78      241.53     64.80 o 
   0  33   6      342.90      386.60     67.85 o 
   1  33   6        2.61      -24.24     42.51 o 
   2  33   6       46.63       67.78     56.14 o 
   3  33   6      378.97      273.66     93.27 o 
  -3  34   6       11.28       25.15     37.64 o 
  -2  34   6       16.18       26.39     43.36 o 
  -1  34   6       45.38       92.72     62.21 o 
   0  34   6      122.22      121.26     52.98 o 
   1  34   6        1.01       -3.20     50.95 o 
   2  34   6       76.61       71.82     49.08 o 
  -2  35   6      136.22       93.93     46.06 o 
  -1  35   6      137.19       99.57     63.08 o 
   0  35   6      300.52      211.16     64.78 o 
   1  35   6        0.28      -63.31     63.31 o 
   2  35   6      312.73      288.92     66.40 o 
  -2  36   6       60.15       58.34     58.11 o 
  -1  36   6      490.50      372.10     71.42 o 
   0  36   6      175.79      241.74     61.12 o 
   1  36   6      471.39      618.74     91.89 o 
  -8   1   7      115.06      148.52     56.11 o 
  -7   1   7        5.30       51.68     43.64 o 
  -6   1   7      663.92      705.12     77.84 o 
  -5   1   7      543.45      465.55     57.20 o 
  -4   1   7       44.63       48.90     26.04 o 
  -3   1   7        0.49       73.39     26.78 o 
  -2   1   7      122.85       53.01     24.13 o 
  -1   1   7      404.62      554.71     44.63 o 
   0   1   7      901.72      909.83    127.09 o 
   1   1   7     9266.38    10138.79    713.59 o 
   2   1   7     5133.09     4087.52    535.19 o 
   6   1   7     1460.37     1795.89    271.49 o 
   7   1   7      363.16      371.38    253.82 o 
  -8   2   7     3668.47     4088.99    309.39 o 
  -7   2   7      858.86     1041.82     85.35 o 
  -6   2   7    10959.02    12650.67    433.25 o 
  -5   2   7    14102.07    16008.02    557.66 o 
  -4   2   7     3692.65     3339.35    105.88 o 
  -3   2   7     5098.89     4543.86    121.09 o 
  -2   2   7    63022.39    70488.13   2728.76 o 
  -1   2   7    40897.38    40662.89   1152.81 o 
   0   2   7    27948.38    28118.53    888.54 o 
   1   2   7    46844.08    51955.93   3643.38 o 
   2   2   7     2420.49     1952.73    187.11 o 
   6   2   7     3383.91     3052.15    258.09 o 
   7   2   7      357.72      460.37    119.16 o 
  -8   3   7       67.66      -27.81     55.69 o 
  -7   3   7       18.88      -34.95     34.95 o 
  -6   3   7      321.73      223.60     43.28 o 
  -5   3   7       46.72       49.81     35.54 o 
  -4   3   7      602.20      704.24     83.32 o 
  -3   3   7      294.85      102.45     23.01 o 
  -2   3   7     9708.83    10089.23    235.90 o 
  -1   3   7    10941.48    11357.62    272.60 o 
   0   3   7     3959.08     5036.65    144.30 o 
   1   3   7      403.30     1115.39    149.62 o 
   3   3   7     5532.57     6754.30    518.22 o 
   5   3   7     1156.36      801.64    329.28 o 
   6   3   7     1120.53      997.28    176.00 o 
   7   3   7      777.61      625.23    131.33 o 
  -8   4   7       65.68       53.28     49.54 o 
  -7   4   7      284.67      262.04     64.81 o 
  -6   4   7        0.01        2.80     32.88 o 
  -5   4   7       31.66       13.83     40.91 o 
  -4   4   7       43.01       15.53     20.58 o 
  -3   4   7       25.08        2.29     23.14 o 
  -2   4   7        1.00       30.72     24.69 o 
  -1   4   7      628.22      507.76     73.05 o 
   0   4   7      182.32      149.69     24.02 o 
   1   4   7        5.70       34.02     31.25 o 
   2   4   7     1498.40     1678.49    200.87 o 
   5   4   7       89.48       11.92     99.06 o 
   6   4   7       41.09       35.47     63.09 o 
   7   4   7        2.99      -85.25     85.25 o 
  -8   5   7       27.92       79.95     73.51 o 
  -7   5   7      386.52      251.58     75.78 o 
  -6   5   7     1128.01     1258.68    112.06 o 
  -5   5   7      551.42      643.26     94.43 o 
  -4   5   7        2.50       15.04     18.72 o 
  -3   5   7      581.29      485.88     52.20 o 
  -2   5   7     1400.50     1763.11    134.17 o 
  -1   5   7      388.98      492.76     33.44 o 
   0   5   7       13.43       16.41     26.58 o 
   1   5   7     5531.74     6485.46    402.57 o 
   2   5   7     7176.92     7602.86    842.00 o 
   5   5   7     2344.29     2492.97    521.89 o 
   6   5   7     1222.24     1472.93    358.90 o 
   7   5   7      921.64      824.49    214.18 o 
  -8   6   7     2772.23     2896.50    223.20 o 
  -7   6   7     3761.90     3776.05    233.30 o 
  -6   6   7     4869.49     5580.37    535.91 o 
  -5   6   7    16595.32    19403.06    672.49 o 
  -4   6   7    28414.35    29828.79    924.52 o 
  -3   6   7    33587.41    32160.88   1255.38 o 
  -2   6   7    33453.51    35378.12   1125.29 o 
  -1   6   7      618.69      632.42     45.39 o 
   0   6   7    10907.94    11065.41    290.03 o 
   1   6   7    27720.47    28325.12   1238.27 o 
   2   6   7     3894.25     3354.34    234.69 o 
   3   6   7     9988.40    10270.45   1579.89 o 
   4   6   7     6955.84     6348.90    554.91 o 
   5   6   7     3897.43     3679.83    419.16 o 
   6   6   7     2332.73     2192.19    386.13 o 
   7   6   7      485.25      548.45    113.71 o 
  -8   7   7       41.72       26.77     33.05 o 
  -7   7   7       44.90       18.57     40.21 o 
  -6   7   7     1102.50      960.46     78.30 o 
  -5   7   7        0.77      -18.03     25.94 o 
  -4   7   7      103.12       70.67     19.01 o 
  -3   7   7     1167.13     1912.55    169.38 o 
  -2   7   7       62.99       65.65     38.33 o 
  -1   7   7       11.58       57.50     20.94 o 
   0   7   7     4282.54     4145.71    104.02 o 
   1   7   7     8143.52     7347.17    288.62 o 
   2   7   7       71.75       36.21     40.32 o 
   3   7   7     6299.18     7334.93    644.06 o 
   4   7   7     1366.57     1366.95    224.26 o 
   5   7   7     1147.76     1294.64    181.64 o 
   6   7   7      583.19      540.25     90.45 o 
   7   7   7      133.21      202.25     67.89 o 
  -8   8   7        7.43      -41.67     85.90 o 
  -7   8   7       10.64       70.98     32.54 o 
  -6   8   7       83.05       68.33     24.11 o 
  -5   8   7      558.12      427.23     30.84 o 
  -4   8   7       45.95       49.33     46.77 o 
  -3   8   7      495.90      510.59     47.87 o 
  -2   8   7      347.44      331.09     20.31 o 
  -1   8   7      198.12       98.69     33.16 o 
   0   8   7      495.31      531.21     52.36 o 
   1   8   7     3109.68     3509.98    450.50 o 
   2   8   7      176.46      121.24     27.54 o 
   3   8   7      485.87      473.78    138.36 o 
   4   8   7      131.68      218.77     82.48 o 
   5   8   7      141.92      116.86     56.84 o 
   6   8   7       19.60      -19.83     51.66 o 
   7   8   7        2.98        8.55     70.87 o 
  -8   9   7       68.27      -36.39     75.47 o 
  -7   9   7       53.47       61.08     48.21 o 
  -6   9   7     1157.11     1074.09     54.04 o 
  -5   9   7      569.67      496.24     48.19 o 
  -4   9   7     2656.96     2960.06    171.44 o 
  -3   9   7     1718.80     1865.99    107.86 o 
  -2   9   7     3141.16     3743.80     98.31 o 
  -1   9   7     1078.33      969.16    124.08 o 
   0   9   7      821.13      861.97     44.74 o 
   1   9   7     1495.19     2093.13    339.97 o 
   2   9   7     3712.43     3698.37    629.92 o 
   3   9   7      358.66      219.61    107.54 o 
   4   9   7      154.35      175.96     55.20 o 
   5   9   7      980.78      771.50    235.40 o 
   6   9   7      421.96      405.70    128.68 o 
   7   9   7     2226.90     2132.33    389.18 o 
  -8  10   7     2741.04     2854.92    193.01 o 
  -7  10   7     4331.04     5171.80    171.88 o 
  -6  10   7     3552.13     3203.63    191.93 o 
  -5  10   7       95.98      292.56     68.39 o 
  -4  10   7    30053.02    32606.96   1598.18 o 
  -3  10   7    20866.21    21726.51    772.41 o 
  -2  10   7    30300.98    30913.33   1011.48 o 
  -1  10   7    21048.22    20491.04    757.74 o 
   0  10   7     7480.07     6834.05    210.08 o 
   1  10   7     9447.83     9193.88    348.40 o 
   2  10   7     7971.62     8773.11    371.42 o 
   3  10   7    13908.99    14329.46    895.47 o 
   4  10   7     1060.42      923.52    169.88 o 
   5  10   7     4174.46     4397.83    288.48 o 
   6  10   7      827.06     1044.28    209.44 o 
   7  10   7      583.10      575.38    122.33 o 
  -8  11   7      145.83      164.12     80.58 o 
  -7  11   7       87.43       61.51     27.23 o 
  -6  11   7       68.65       -8.40     59.57 o 
  -5  11   7      197.41      235.66     62.27 o 
  -4  11   7      590.16      482.67     87.01 o 
  -3  11   7      364.40      207.46     44.87 o 
  -2  11   7      353.66      550.69     49.73 o 
  -1  11   7     3228.98     3523.37    149.70 o 
   0  11   7     1415.28     1639.31     71.40 o 
   1  11   7      117.93       98.97     62.84 o 
   2  11   7      120.15      551.39    209.21 o 
   3  11   7     1685.62     2289.59    266.04 o 
   4  11   7       76.79       -3.18     44.89 o 
   5  11   7      908.30      760.54    119.90 o 
   6  11   7     1197.33     1093.22    396.03 o 
   7  11   7      796.43      707.14    100.95 o 
  -7  12   7      199.91      185.80     38.46 o 
  -6  12   7        4.84        0.40     89.60 o 
  -5  12   7       29.35       43.96     51.71 o 
  -4  12   7       52.27       33.92     46.96 o 
  -3  12   7      300.29      270.27     57.04 o 
  -2  12   7      316.57      322.77     37.13 o 
  -1  12   7      156.25      112.07     30.60 o 
   0  12   7       22.83       31.39     28.69 o 
   1  12   7      889.50      804.05    137.82 o 
   2  12   7      323.14      227.35     55.74 o 
   3  12   7      311.07      203.95     28.73 o 
   4  12   7       21.67       37.98     39.26 o 
   5  12   7      104.78      153.54     37.88 o 
   6  12   7      535.68      490.05     82.10 o 
  -7  13   7       10.71      -26.41     67.54 o 
  -6  13   7      475.62      415.00    105.88 o 
  -5  13   7      133.43       87.00     61.63 o 
  -4  13   7        5.06       12.57     71.57 o 
  -3  13   7        5.33        2.19     40.18 o 
  -2  13   7     1603.39     1336.48    133.72 o 
  -1  13   7      231.86      133.22     32.19 o 
   0  13   7      243.13      203.28     49.77 o 
   1  13   7    11982.48    12868.48    742.43 o 
   2  13   7     3370.18     4509.86    267.67 o 
   3  13   7     4061.32     4337.96    689.95 o 
   4  13   7     3705.71     3356.12    864.74 o 
   5  13   7      255.48      165.24     57.58 o 
   6  13   7      258.13      370.96    121.20 o 
  -7  14   7     2569.75     2540.06    245.83 o 
  -6  14   7     3651.02     3998.72    236.60 o 
  -5  14   7     1734.85     2012.08    203.35 o 
  -4  14   7    37142.99    42910.70   2264.96 o 
  -3  14   7    28330.53    30433.94   1365.05 o 
  -2  14   7    14022.83    14615.97    470.61 o 
  -1  14   7     8415.20     8250.54    235.74 o 
   0  14   7       48.76      232.75     40.29 o 
   1  14   7     8851.35     9348.85    675.51 o 
   2  14   7    15502.83    15288.26    726.84 o 
   3  14   7    15694.04    17059.27    937.68 o 
   4  14   7     6990.52     6511.50    942.92 o 
   5  14   7     1809.12     1581.87    173.45 o 
   6  14   7     1347.24     1314.43    223.07 o 
  -7  15   7       42.06       84.92     77.47 o 
  -6  15   7       60.32       17.80     83.54 o 
  -5  15   7       13.05      -43.32     65.38 o 
  -4  15   7       14.36        6.62     52.09 o 
  -3  15   7     1937.21     2358.04    156.14 o 
  -2  15   7     1643.96     1950.27     94.79 o 
  -1  15   7      787.73      953.93     69.12 o 
   0  15   7       64.12       54.31     32.69 o 
   1  15   7     2327.58     2049.02    135.63 o 
   2  15   7     2856.42     3295.30    381.34 o 
   3  15   7     6440.73     7661.79    499.99 o 
   4  15   7     1772.73     2134.85    391.59 o 
   5  15   7      873.91     1005.37    229.16 o 
   6  15   7      492.02      541.35    161.44 o 
  -7  16   7        9.94       50.94    109.36 o 
  -6  16   7       14.22      -24.50     79.40 o 
  -5  16   7      175.20       44.94     57.26 o 
  -4  16   7        6.61      -16.91     48.52 o 
  -3  16   7      494.94      459.78     77.48 o 
  -2  16   7      238.30      311.01     45.23 o 
  -1  16   7        4.61      -12.99     31.88 o 
   0  16   7      175.57      248.36     45.84 o 
   1  16   7     1149.82     1004.65    125.82 o 
   2  16   7      739.25      610.13    121.68 o 
   3  16   7       40.17       61.26     71.47 o 
   4  16   7       25.98       27.88     84.46 o 
   5  16   7        0.01       16.07     40.56 o 
   6  16   7        0.34       37.04     54.00 o 
  -7  17   7       15.85       39.95     86.60 o 
  -6  17   7      277.20      224.12    102.09 o 
  -5  17   7      544.06      794.44    165.26 o 
  -4  17   7      538.85      524.20     84.81 o 
  -3  17   7      863.31      966.58    123.34 o 
  -2  17   7      241.34      244.98     31.49 o 
  -1  17   7      214.84      129.12     43.53 o 
   0  17   7      717.53      847.97     90.21 o 
   1  17   7       76.36      128.96     52.87 o 
   2  17   7       64.04        2.37     58.52 o 
   3  17   7      522.26      444.81    125.50 o 
   4  17   7      558.81      523.81    128.83 o 
   5  17   7      992.02     1254.72    273.92 o 
   6  17   7      179.27      140.61     60.07 o 
  -7  18   7     2688.26     2925.21    254.26 o 
  -6  18   7     1586.56     1771.82    251.81 o 
  -5  18   7      665.82      944.09    130.63 o 
  -4  18   7    26719.43    29959.07   1511.20 o 
  -3  18   7     4338.61     5087.17    391.70 o 
  -2  18   7     9176.09    10756.24    309.81 o 
  -1  18   7    13417.99    13865.47    466.78 o 
   0  18   7    18020.12    19709.79    791.62 o 
   1  18   7    16423.72    17099.99    602.09 o 
   2  18   7     6911.26     6961.10    314.48 o 
   3  18   7     8296.48     8260.88    602.87 o 
   4  18   7       93.87       39.71     88.37 o 
   5  18   7     2186.35     1743.95    434.89 o 
   6  18   7      453.85      394.27     89.44 o 
  -7  19   7       61.52      -30.32     85.00 o 
  -6  19   7        9.55       19.95     83.14 o 
  -5  19   7      145.20      163.77     75.64 o 
  -4  19   7      846.98      707.23     91.11 o 
  -3  19   7        3.30      -13.46     73.51 o 
  -2  19   7      286.94      221.67     48.82 o 
  -1  19   7     1885.69     1623.61     78.85 o 
   0  19   7     1766.07     1964.49    140.32 o 
   1  19   7     3500.14     3761.64    218.86 o 
   2  19   7     2073.93     2173.52    168.62 o 
   3  19   7      105.13      117.24     70.56 o 
   4  19   7      360.33      318.70    100.22 o 
   5  19   7      565.26      255.67    111.14 o 
   6  19   7      619.97      670.28    128.19 o 
  -7  20   7       10.40       -0.73     85.01 o 
  -6  20   7       23.97      148.79     78.96 o 
  -5  20   7      160.38      131.83     85.73 o 
  -4  20   7      133.81       97.66     69.21 o 
  -3  20   7      938.08      948.04    148.32 o 
  -2  20   7      415.41      366.32     47.71 o 
  -1  20   7       89.87       86.28     45.22 o 
   0  20   7       74.24      -28.21     46.64 o 
   1  20   7      170.16      166.72     35.43 o 
   2  20   7       11.40      139.76     74.97 o 
   3  20   7        0.37       22.49     63.11 o 
   4  20   7      975.82      866.72    140.91 o 
   5  20   7      234.62      270.68    144.32 o 
   6  20   7        4.60     -117.87    117.87 o 
  -6  21   7       73.81       45.28     84.43 o 
  -5  21   7       62.25      -47.71     69.66 o 
  -4  21   7      302.76      216.12     93.87 o 
  -3  21   7      112.11       89.16     53.31 o 
  -2  21   7       29.52       19.12     32.18 o 
  -1  21   7        3.86       15.51     38.44 o 
   0  21   7     2182.79     2584.21    220.45 o 
   1  21   7     2546.72     2662.42    191.44 o 
   2  21   7      475.67      399.97     89.81 o 
   3  21   7     1109.07     1211.31    132.85 o 
   4  21   7      578.86      596.08    122.49 o 
   5  21   7      664.33      962.41    381.10 o 
  -6  22   7     3135.18     3506.93    236.69 o 
  -5  22   7     6536.02     8290.42    513.42 o 
  -4  22   7    14169.48    17217.43   1179.05 o 
  -3  22   7     5215.80     4177.22    530.58 o 
  -2  22   7     7294.40     7331.31    289.13 o 
  -1  22   7     5200.54     4871.11    194.29 o 
   0  22   7     3465.90     3302.29    205.97 o 
   1  22   7     5829.09     5836.27    213.31 o 
   2  22   7     2919.09     2983.76    183.84 o 
   3  22   7     2706.99     2541.45    208.41 o 
   4  22   7     1581.77     1639.90    210.55 o 
   5  22   7     2262.76     2581.87    323.99 o 
  -6  23   7        0.48      -73.59     73.59 o 
  -5  23   7      349.58      325.63    104.40 o 
  -4  23   7       57.03       21.02    101.34 o 
  -3  23   7      271.22      252.94     49.42 o 
  -2  23   7      668.94      565.67     68.09 o 
  -1  23   7       68.73       28.58     42.85 o 
   0  23   7      287.38      368.65     69.78 o 
   1  23   7      264.76      187.07     50.35 o 
   2  23   7     2241.20     2179.44     98.90 o 
   3  23   7      223.86      170.47     74.45 o 
   4  23   7      870.92     1047.45    398.98 o 
   5  23   7      704.84      635.62    213.71 o 
  -6  24   7       15.18      -92.49     97.04 o 
  -5  24   7      138.58      140.65     90.28 o 
  -4  24   7      165.12       43.02     90.34 o 
  -3  24   7        2.42        4.04     46.45 o 
  -2  24   7        1.36       62.71     47.50 o 
  -1  24   7      134.15      158.21     57.54 o 
   0  24   7       69.45       45.22     46.23 o 
   1  24   7        7.52       -3.64     34.23 o 
   2  24   7      535.39      406.15     40.11 o 
   3  24   7       26.90       61.79     74.61 o 
   4  24   7      602.24      438.82    136.21 o 
   5  24   7        1.02       31.65     84.77 o 
  -6  25   7      117.26        8.53     77.90 o 
  -5  25   7      163.70      276.55    146.90 o 
  -4  25   7      707.89      568.09    119.93 o 
  -3  25   7      104.56      115.43     35.48 o 
  -2  25   7      741.67      624.62     74.35 o 
  -1  25   7     1567.56     1528.45    118.83 o 
   0  25   7      253.34      217.34     68.61 o 
   1  25   7       18.64       29.42     40.06 o 
   2  25   7       44.06       33.09     33.56 o 
   3  25   7     1381.29     1286.45    144.49 o 
   4  25   7      254.32      315.52    278.83 o 
   5  25   7      445.64      275.59    250.86 o 
  -6  26   7     1889.59     2767.39    274.49 o 
  -5  26   7     3724.51     4541.41    483.70 o 
  -4  26   7     9657.41    10305.62    613.47 o 
  -3  26   7     3755.57     3752.57    346.03 o 
  -2  26   7     8615.37     8562.73    358.97 o 
  -1  26   7     1106.58     1011.82     85.87 o 
   0  26   7     3118.45     3773.47    195.51 o 
   1  26   7     2479.14     2804.63    161.63 o 
   2  26   7      689.08      692.07     57.12 o 
   3  26   7     8997.34     9271.58    495.21 o 
   4  26   7     1507.98     1434.42    203.97 o 
  -5  27   7       80.11      102.62    101.82 o 
  -4  27   7      444.55      493.50    131.67 o 
  -3  27   7       48.65       68.05     37.44 o 
  -2  27   7      241.86      197.80     54.35 o 
  -1  27   7       64.95       30.87     45.04 o 
   0  27   7       99.22       90.35     74.49 o 
   1  27   7      972.72      911.89     84.86 o 
   2  27   7     1495.97     1562.05    130.06 o 
   3  27   7      739.09      575.82    129.24 o 
   4  27   7      439.84      435.94    116.78 o 
  -5  28   7        0.74      159.89    105.64 o 
  -4  28   7      146.43       75.03     80.66 o 
  -3  28   7        4.05      -29.08     32.74 o 
  -2  28   7        1.92      -50.26     50.26 o 
  -1  28   7        0.02       11.84     52.88 o 
   0  28   7        1.38       -0.97     40.89 o 
   1  28   7       10.52       60.69     42.60 o 
   2  28   7        1.63      -24.51     35.15 o 
   3  28   7        2.33       18.51     79.22 o 
   4  28   7      272.10       21.45     89.43 o 
  -5  29   7      162.31      177.32    125.53 o 
  -4  29   7       16.95      126.01     91.89 o 
  -3  29   7       15.13       28.73     34.72 o 
  -2  29   7        2.96       32.37     37.98 o 
  -1  29   7       31.49      -29.38     40.76 o 
   0  29   7      508.57      454.69     85.05 o 
   1  29   7      615.53      672.60     83.80 o 
   2  29   7     1516.16     1338.47    139.99 o 
   3  29   7      548.53      536.74    145.35 o 
   4  29   7        5.96       -2.31     76.93 o 
  -4  30   7     1971.58     2398.55    215.24 o 
  -3  30   7     1311.54     1106.70    185.95 o 
  -2  30   7     6642.20     6382.72    350.11 o 
  -1  30   7     5721.49     5671.96    293.64 o 
   0  30   7     1455.61     1685.51    153.57 o 
   1  30   7     4354.11     4609.95    247.29 o 
   2  30   7      971.11     1026.23     98.43 o 
   3  30   7     2459.77     2357.67    190.59 o 
  -4  31   7      133.32      114.08    149.30 o 
  -3  31   7      216.58      149.81     46.22 o 
  -2  31   7     2761.10     2608.71    165.50 o 
  -1  31   7      872.19      786.06    116.30 o 
   0  31   7      261.83      219.13     50.66 o 
   1  31   7        6.12       -7.35     53.01 o 
   2  31   7       53.22       88.09     73.84 o 
   3  31   7       78.18       65.39     86.72 o 
  -4  32   7        0.92      148.37     87.23 o 
  -3  32   7        3.04       36.13     43.82 o 
  -2  32   7      139.27       28.59     55.17 o 
  -1  32   7        0.30      -48.91     48.91 o 
   0  32   7      121.65      142.80     61.31 o 
   1  32   7        6.89       24.57     51.72 o 
   2  32   7      138.37      108.39     52.74 o 
   3  32   7        3.60       39.81     82.34 o 
  -3  33   7       45.58      125.02     69.77 o 
  -2  33   7       75.19      -37.21     52.78 o 
  -1  33   7        2.16       19.06     46.74 o 
   0  33   7      143.77      190.17     54.54 o 
   1  33   7      958.76     1055.74    191.01 o 
   2  33   7      998.02      970.09    130.56 o 
  -3  34   7     2104.63     2331.52    250.72 o 
  -2  34   7     2328.37     2211.54    254.91 o 
  -1  34   7      426.16      442.82     75.73 o 
   0  34   7     1801.27     1881.39    185.09 o 
   1  34   7     2038.25     2405.50    172.66 o 
   2  34   7      365.79      436.12    142.38 o 
  -2  35   7       15.98       23.70     61.85 o 
  -1  35   7        3.04       -0.42     51.35 o 
   0  35   7      530.83      391.40     71.35 o 
   1  35   7     1196.52     1326.39    210.03 o 
  -1  36   7       14.78      -33.93     57.14 o 
   0  36   7       23.21        9.27     49.28 o 
  -8   0   8     1078.79     1186.26    175.64 o 
  -7   0   8      183.54       87.97    196.28 o 
  -6   0   8     6842.26     7071.95    404.60 o 
  -5   0   8    20819.16    24549.04   1300.88 o 
  -4   0   8    21474.29    25672.39   1266.47 o 
  -3   0   8    14586.24    14651.60    514.62 o 
  -2   0   8      595.84      369.11     40.35 o 
  -1   0   8    11213.58    10644.45    318.49 o 
   0   0   8     3435.49     3083.88    225.63 o 
   1   0   8     1074.63     2160.94    164.18 o 
   7   0   8        9.31     -159.82    159.82 o 
  -8   1   8        1.64       10.60     51.25 o 
  -7   1   8      292.19      170.19     61.03 o 
  -6   1   8     1873.68     1608.53    106.02 o 
  -5   1   8        6.06      -24.04     36.11 o 
  -4   1   8      394.20      360.42     44.18 o 
  -3   1   8      467.48      444.62     47.86 o 
  -2   1   8     2641.92     2710.77     74.25 o 
  -1   1   8      392.04      365.84     26.98 o 
   0   1   8       90.96       78.97     34.23 o 
   1   1   8      647.41      837.68    162.80 o 
   2   1   8     1420.59     1319.86    156.84 o 
   6   1   8       13.48     -150.47    150.47 o 
   7   1   8        0.61      -76.00     76.00 o 
  -8   2   8       22.97       36.03     63.10 o 
  -7   2   8        7.42      -20.57     44.55 o 
  -6   2   8       18.95       59.28     42.88 o 
  -5   2   8       71.05       32.31     30.02 o 
  -4   2   8      198.58      180.20     33.18 o 
  -3   2   8        0.61       65.12     24.62 o 
  -2   2   8      372.04      459.99     40.06 o 
  -1   2   8      668.84      934.79    130.53 o 
   0   2   8      148.35      110.91     30.35 o 
   1   2   8     1882.01     1390.88     78.39 o 
   2   2   8      166.88      428.34    129.33 o 
   7   2   8        3.98      -57.52     94.54 o 
  -8   3   8      111.48       23.60     61.27 o 
  -7   3   8      166.32      216.99     50.56 o 
  -6   3   8      723.74      635.73     59.80 o 
  -5   3   8      312.67      309.10     46.44 o 
  -4   3   8      997.53     1015.44     66.64 o 
  -3   3   8     3483.40     3445.30     87.12 o 
  -2   3   8     7397.43     7323.17    174.82 o 
  -1   3   8     7737.23     7637.29    181.21 o 
   0   3   8      948.30     1024.31     51.22 o 
   1   3   8      133.72      323.75     71.77 o 
   7   3   8      278.23      -43.95    121.67 o 
  -8   4   8      871.06     1074.20    126.20 o 
  -7   4   8     1719.95     1969.35    151.51 o 
  -6   4   8      935.38      921.17     71.79 o 
  -5   4   8     2532.80     2261.10     88.87 o 
  -4   4   8     1306.92     1390.33     58.72 o 
  -3   4   8     1907.28     2033.42     87.73 o 
  -2   4   8     7087.06     7537.10    193.31 o 
  -1   4   8     1625.39     1442.36     83.70 o 
   0   4   8    10564.97    11432.39    325.90 o 
   1   4   8      692.21      843.18    106.64 o 
   2   4   8     2836.86     3899.96    309.10 o 
   5   4   8      674.26      736.52    301.76 o 
   6   4   8      114.17      116.12    164.26 o 
   7   4   8        0.69       72.02     57.82 o 
  -8   5   8      106.90       33.27     62.49 o 
  -7   5   8       44.31        7.76     43.79 o 
  -6   5   8       19.51       81.63     33.39 o 
  -5   5   8       11.95       16.67     30.53 o 
  -4   5   8      525.67      478.39     45.61 o 
  -3   5   8      917.56     1100.20     53.20 o 
  -2   5   8     1182.24     1230.84     57.51 o 
  -1   5   8      859.71      677.52     49.55 o 
   0   5   8     6117.56     6496.88    171.33 o 
   1   5   8        1.45       62.90    112.36 o 
   2   5   8       13.26      171.52     99.06 o 
   5   5   8      122.73       98.14    112.82 o 
   6   5   8       27.07     -111.90    111.90 o 
   7   5   8      124.13      132.06     73.27 o 
  -8   6   8       13.47       59.50    101.17 o 
  -7   6   8        0.48        9.82     48.15 o 
  -6   6   8       12.46       43.29     39.52 o 
  -5   6   8      201.71      109.43     33.42 o 
  -4   6   8      194.82      217.50     21.62 o 
  -3   6   8      474.52      492.07     26.73 o 
  -2   6   8       91.53      109.05     29.25 o 
  -1   6   8      235.66      182.47     26.67 o 
   0   6   8      464.68      332.01     48.84 o 
   1   6   8      511.77      352.98    304.86 o 
   2   6   8        0.25     1351.04    332.03 o 
   4   6   8       99.97      121.07    124.74 o 
   5   6   8     1245.73     1255.65    372.39 o 
   6   6   8      124.09      146.55     82.82 o 
   7   6   8        3.05      -69.65     75.85 o 
  -8   7   8      118.63       78.77    111.81 o 
  -7   7   8      131.14      109.10     48.98 o 
  -6   7   8     1566.46     1467.84     83.66 o 
  -5   7   8      176.34      152.21     35.50 o 
  -4   7   8       30.81       71.16     47.59 o 
  -3   7   8       17.17      -14.41     30.07 o 
  -2   7   8     1734.29     1677.82     76.03 o 
  -1   7   8       26.64        9.94     23.09 o 
   0   7   8      482.27      403.87     46.57 o 
   1   7   8     4958.64     4510.72    250.27 o 
   2   7   8     3112.14     2550.35    198.99 o 
   3   7   8      674.53     1186.22    169.68 o 
   4   7   8        8.48      376.61    437.97 o 
   5   7   8      489.50      300.83    182.07 o 
   6   7   8        0.83       11.07     51.25 o 
   7   7   8       33.93       28.30     74.35 o 
  -8   8   8      571.86      667.17    112.62 o 
  -7   8   8      821.77      997.86     75.94 o 
  -6   8   8     4651.95     4868.99    135.18 o 
  -5   8   8     1104.24     1162.20    126.32 o 
  -4   8   8    12157.49    12587.76    488.78 o 
  -3   8   8    10117.91    10224.04    315.48 o 
  -2   8   8     6574.17     6551.04    199.76 o 
  -1   8   8     7453.78     7884.31    215.99 o 
   0   8   8      692.68      443.83     37.97 o 
   1   8   8     5110.85     4489.86    254.49 o 
   2   8   8       22.51      -41.25     86.22 o 
   3   8   8     4968.38     4381.87    181.60 o 
   4   8   8     2661.95     1600.63    175.19 o 
   5   8   8     1417.35     1125.48    279.73 o 
   6   8   8      349.59      330.73     85.99 o 
  -8   9   8       13.47       60.47     85.10 o 
  -7   9   8      139.74       77.76     31.38 o 
  -6   9   8      143.55      113.43     37.86 o 
  -5   9   8      276.37      236.03     98.18 o 
  -4   9   8      327.05      911.05    231.09 o 
  -3   9   8      522.75      524.46     76.34 o 
  -2   9   8     3881.14     3836.77    125.14 o 
  -1   9   8        0.48       50.09     26.47 o 
   0   9   8      194.38      183.83     23.40 o 
   1   9   8      154.01       22.67     60.38 o 
   2   9   8       64.34      196.58    315.06 o 
   3   9   8      165.55      126.35     36.02 o 
   4   9   8     2863.62     3041.89    170.52 o 
   5   9   8      594.20      573.46     83.57 o 
   6   9   8      109.10       28.83     51.10 o 
  -8  10   8        3.77        0.44     66.46 o 
  -7  10   8        1.63       32.84     49.22 o 
  -6  10   8        2.62        4.21     58.38 o 
  -5  10   8       12.20       97.63     72.75 o 
  -4  10   8        8.22       -1.67     49.84 o 
  -3  10   8      628.49      572.21     68.98 o 
  -2  10   8      181.44      166.90     22.53 o 
  -1  10   8       55.13       77.46     31.45 o 
   0  10   8      189.02      116.81     24.98 o 
   1  10   8      166.46       82.85     42.94 o 
   2  10   8      303.63      418.71     69.12 o 
   3  10   8      828.23      638.12    147.55 o 
   4  10   8      111.34       27.38     42.79 o 
   5  10   8       44.32       36.89     49.43 o 
   6  10   8      537.18      572.75    115.43 o 
  -7  11   8      268.44      255.32     78.29 o 
  -6  11   8        5.72      -38.79     74.51 o 
  -5  11   8      485.39      501.98     80.80 o 
  -4  11   8     1030.13     1276.88    123.34 o 
  -3  11   8     1012.09      941.92    100.24 o 
  -2  11   8       77.65       47.20     24.88 o 
  -1  11   8     1615.95     1610.55    101.97 o 
   0  11   8        3.38       53.54     23.63 o 
   1  11   8      190.49      252.03     56.80 o 
   2  11   8       74.81       70.71     56.20 o 
   3  11   8      305.99      213.56     71.93 o 
   4  11   8     2293.41     1887.88    458.64 o 
   5  11   8       96.42      113.68     56.40 o 
   6  11   8      144.54       65.41     36.94 o 
  -7  12   8     1956.15     1973.95    159.43 o 
  -6  12   8     1042.29     1219.52    184.57 o 
  -5  12   8     4009.75     4214.09    214.39 o 
  -4  12   8     2172.05     2410.00    155.22 o 
  -3  12   8     3998.31     4292.85    264.16 o 
  -2  12   8     1846.34     1713.69    128.73 o 
  -1  12   8     6528.63     7262.49    256.00 o 
   0  12   8     5261.85     6313.74    154.52 o 
   1  12   8      234.59      248.16     70.16 o 
   2  12   8      244.98      267.16     62.74 o 
   3  12   8       30.87      -34.83     64.63 o 
   4  12   8     2610.20     2305.99    407.45 o 
   5  12   8      737.38      556.49     78.11 o 
   6  12   8       19.44      -55.59     55.59 o 
  -7  13   8      393.26      354.23    138.36 o 
  -6  13   8      316.68      208.05     95.70 o 
  -5  13   8      723.55      697.27    108.17 o 
  -4  13   8      196.25      103.27     80.36 o 
  -3  13   8      487.78      398.89     71.14 o 
  -2  13   8      305.92      338.36     30.08 o 
  -1  13   8      496.38      603.37     65.71 o 
   0  13   8     7136.82     7761.23    200.08 o 
   1  13   8      154.14       79.47     54.01 o 
   2  13   8        2.04       27.13     46.92 o 
   3  13   8      449.43      489.24    117.89 o 
   4  13   8      617.56      415.79     99.60 o 
   5  13   8       97.30      129.06     47.54 o 
   6  13   8       86.47       46.93     38.52 o 
  -7  14   8       12.50       62.73     90.82 o 
  -6  14   8       13.69       81.57     59.23 o 
  -5  14   8       15.03       86.83     61.76 o 
  -4  14   8       30.81       70.97     50.71 o 
  -3  14   8      191.75      188.72     86.64 o 
  -2  14   8       78.38      100.35     55.47 o 
  -1  14   8      102.74       72.43     28.71 o 
   0  14   8      121.97      205.92     32.47 o 
   1  14   8      109.11       73.30     45.84 o 
   2  14   8      131.28      180.62     69.86 o 
   3  14   8      369.09      304.48     79.04 o 
   4  14   8        7.39      -24.03     34.99 o 
   5  14   8        3.14       21.63     65.80 o 
   6  14   8      101.59      137.62     59.27 o 
  -7  15   8       68.07      -74.62     76.01 o 
  -6  15   8        4.54       32.49     60.47 o 
  -5  15   8      997.73      900.09    109.11 o 
  -4  15   8      419.11      328.14     76.67 o 
  -3  15   8       51.46       16.50     63.19 o 
  -2  15   8      293.93      323.51     32.51 o 
  -1  15   8      166.13      171.70     42.19 o 
   0  15   8      845.37      805.42    105.01 o 
   1  15   8     1345.35     1201.28     97.83 o 
   2  15   8      992.20     1118.01    106.54 o 
   3  15   8      152.89      207.37    127.16 o 
   4  15   8     1085.29      760.19    129.08 o 
   5  15   8       70.96       84.02     54.52 o 
   6  15   8      490.97      264.54     68.72 o 
  -7  16   8     2158.85     2159.42    233.52 o 
  -6  16   8     1428.84     1515.35    139.39 o 
  -5  16   8     3663.00     3851.69    217.93 o 
  -4  16   8     3712.24     4056.62    237.98 o 
  -3  16   8     1945.01     2525.48    199.90 o 
  -2  16   8     5997.43     6023.17    193.84 o 
  -1  16   8     5301.17     5094.92    186.01 o 
   0  16   8     2161.85     1841.13    148.83 o 
   1  16   8     4881.71     4706.76    300.55 o 
   2  16   8      493.74      466.01     76.51 o 
   3  16   8       49.84       92.02     66.65 o 
   4  16   8     1222.33     1156.73    137.58 o 
   5  16   8      215.87      135.77    164.09 o 
   6  16   8       74.26      124.57     79.69 o 
  -7  17   8       82.84       82.02     71.25 o 
  -6  17   8      641.45      617.72    109.90 o 
  -5  17   8      884.49      901.96    131.75 o 
  -4  17   8       24.79       87.26     73.94 o 
  -3  17   8      288.81      233.59     71.74 o 
  -2  17   8      469.31      533.95     49.29 o 
  -1  17   8      512.56      450.68     42.56 o 
   0  17   8      898.96     1114.66    102.06 o 
   1  17   8      109.42      131.31     56.97 o 
   2  17   8       16.57       83.28     73.25 o 
   3  17   8     1522.15     1939.20    215.11 o 
   4  17   8      955.89     1067.70    220.52 o 
   5  17   8       23.93        9.40     44.94 o 
   6  17   8      247.30      240.07    127.16 o 
  -7  18   8        0.30       72.72     77.34 o 
  -6  18   8       11.00       48.91     72.88 o 
  -5  18   8        2.17       36.63     67.37 o 
  -4  18   8       32.10      -13.12     52.53 o 
  -3  18   8      420.43      316.76     79.00 o 
  -2  18   8       39.48       14.11     27.88 o 
  -1  18   8      144.02      142.39     35.07 o 
   0  18   8      245.96      362.00     58.34 o 
   1  18   8      577.14      720.24     73.03 o 
   2  18   8      224.22      141.71     67.41 o 
   3  18   8       10.24      -67.63     76.65 o 
   4  18   8       44.39       49.18     88.94 o 
   5  18   8      130.65       -1.45     40.34 o 
   6  18   8       90.56      164.19    148.59 o 
  -7  19   8       48.55      -31.66     77.40 o 
  -6  19   8        8.58      -32.49     74.62 o 
  -5  19   8      301.57      280.99     78.00 o 
  -4  19   8      212.56      219.26     77.79 o 
  -3  19   8      232.18       97.73     83.92 o 
  -2  19   8     2845.18     2950.07    191.75 o 
  -1  19   8       10.96       10.82     31.84 o 
   0  19   8     1613.66     2028.75    141.79 o 
   1  19   8      903.59     1192.47    151.48 o 
   2  19   8       93.08      132.12     56.35 o 
   3  19   8      811.68      745.88    148.48 o 
   4  19   8      404.75      419.35    131.65 o 
   5  19   8      223.36      224.13    114.10 o 
  -7  20   8      445.06      364.81    129.02 o 
  -6  20   8     1255.86     1371.88    155.44 o 
  -5  20   8     6850.94     8039.16    491.20 o 
  -4  20   8     7120.85     8803.28    660.88 o 
  -3  20   8     3907.60     4300.66    398.48 o 
  -2  20   8       40.23       37.48     46.86 o 
  -1  20   8      266.72      248.53     58.51 o 
   0  20   8       17.22      101.97     55.10 o 
   1  20   8     2324.08     2191.71    161.38 o 
   2  20   8     3069.03     2695.98    224.46 o 
   3  20   8     1444.89     1500.75    167.87 o 
   4  20   8     1013.59      866.94    125.02 o 
   5  20   8       10.58      -81.69    118.08 o 
  -6  21   8        4.19      -76.34     76.34 o 
  -5  21   8      625.51      588.29    117.97 o 
  -4  21   8      250.46      187.04    105.72 o 
  -3  21   8      112.35       97.34    113.57 o 
  -2  21   8     2784.26     2925.27    122.07 o 
  -1  21   8     1120.17     1153.44    113.60 o 
   0  21   8       28.09        7.85     38.26 o 
   1  21   8      870.58      739.16     87.99 o 
   2  21   8     1679.12     1778.42    204.54 o 
   3  21   8       44.79      157.30     78.00 o 
   4  21   8        0.60       71.71    148.29 o 
   5  21   8      114.09     -134.83    152.26 o 
  -6  22   8       15.67        8.89     79.41 o 
  -5  22   8       11.16       98.22    110.02 o 
  -4  22   8      165.32      274.85    135.39 o 
  -3  22   8       20.48      -85.70     85.70 o 
  -2  22   8      298.48      177.65     42.30 o 
  -1  22   8      271.05      216.06     60.40 o 
   0  22   8      107.29       87.86     48.02 o 
   1  22   8        0.88        7.57     26.84 o 
   2  22   8      174.66      102.74     80.61 o 
   3  22   8      712.66      580.82     85.67 o 
   4  22   8       19.36      116.52     92.58 o 
   5  22   8      626.90     1103.59    175.50 o 
  -6  23   8       45.55       50.05     79.12 o 
  -5  23   8        1.56       15.92     90.40 o 
  -4  23   8      190.85       51.40     89.25 o 
  -3  23   8      271.94      212.19    129.21 o 
  -2  23   8      846.48      906.85     82.71 o 
  -1  23   8     2827.93     3035.10    170.88 o 
   0  23   8     1215.57     1214.13    156.45 o 
   1  23   8      137.07       90.78     36.60 o 
   2  23   8       36.96      -24.53     56.80 o 
   3  23   8        1.56      -15.86     88.29 o 
   4  23   8      462.79      513.58    154.08 o 
   5  23   8       24.99       44.82     76.81 o 
  -6  24   8       88.29       62.65     96.81 o 
  -5  24   8     1865.71     2076.29    247.30 o 
  -4  24   8       46.43       73.53     97.90 o 
  -3  24   8       13.59       25.01     23.14 o 
  -2  24   8     6816.24     7485.76    272.85 o 
  -1  24   8     3490.49     3847.18    161.97 o 
   0  24   8     4884.12     4504.28    257.65 o 
   1  24   8     2558.86     2516.01    167.24 o 
   2  24   8      677.39      916.59    139.54 o 
   3  24   8       62.34       64.51     71.71 o 
   4  24   8       56.48      106.75     99.55 o 
   5  24   8      168.68      157.68    177.02 o 
  -6  25   8      240.15      180.64    104.07 o 
  -5  25   8       96.62        9.54     67.23 o 
  -4  25   8       34.24      106.56     72.92 o 
  -3  25   8      277.72      234.08     58.38 o 
  -2  25   8      398.87      467.81     87.05 o 
  -1  25   8      171.52       94.01     44.87 o 
   0  25   8        3.15      -59.00     71.33 o 
   1  25   8       27.77       -0.65     32.94 o 
   2  25   8        2.76       42.57     53.93 o 
   3  25   8      472.87      954.81    332.29 o 
   4  25   8        6.31       59.28     83.65 o 
  -5  26   8      100.74      127.98     98.68 o 
  -4  26   8      323.27       81.72     73.33 o 
  -3  26   8       95.04       59.38     31.76 o 
  -2  26   8        6.94        5.92     45.17 o 
  -1  26   8        5.32      -38.97     38.97 o 
   0  26   8       13.68      -35.13     46.24 o 
   1  26   8      672.92      630.60    134.97 o 
   2  26   8        5.57      -46.07     66.01 o 
   3  26   8      365.17      188.40    108.04 o 
   4  26   8       19.50      -79.32     99.55 o 
  -5  27   8       24.82      -79.46     79.46 o 
  -4  27   8       13.87      -68.84     72.30 o 
  -3  27   8       20.83       48.55     30.73 o 
  -2  27   8        5.52       58.51     57.34 o 
  -1  27   8      186.38      170.80     58.73 o 
   0  27   8      422.40      312.38     62.34 o 
   1  27   8      149.82      176.26     67.25 o 
   2  27   8      263.08      268.61     81.70 o 
   3  27   8      460.46      300.08     77.31 o 
   4  27   8      248.95      310.86    158.75 o 
  -5  28   8     3282.62     3970.62    335.91 o 
  -4  28   8      865.16     1013.42    154.98 o 
  -3  28   8     1812.59     1420.72    302.68 o 
  -2  28   8     1317.87     1247.73    105.96 o 
  -1  28   8     1315.70     1273.29     90.27 o 
   0  28   8       48.70       96.87     50.27 o 
   1  28   8      163.31       59.41     49.46 o 
   2  28   8        3.99      -14.43     38.36 o 
   3  28   8     1142.85      971.60    231.04 o 
   4  28   8      694.07      458.59    137.93 o 
  -5  29   8        6.65       77.50     92.41 o 
  -4  29   8      702.96      950.53    178.53 o 
  -3  29   8      233.50      155.32     38.15 o 
  -2  29   8      257.25      255.98     64.67 o 
  -1  29   8      117.85       31.75     53.46 o 
   0  29   8       15.97       66.34     46.51 o 
   1  29   8      260.06      183.33     48.19 o 
   2  29   8        8.84       11.93     23.04 o 
   3  29   8       77.91       62.67     61.96 o 
  -4  30   8        1.76       81.71    107.42 o 
  -3  30   8       63.12       62.01     49.40 o 
  -2  30   8       91.95       53.34     51.08 o 
  -1  30   8        0.40       34.01     51.18 o 
   0  30   8       11.69       -0.69     39.64 o 
   1  30   8      384.60      264.78     50.84 o 
   2  30   8       28.69       46.84     27.47 o 
   3  30   8        1.47      155.72     92.95 o 
  -4  31   8      452.94      632.69    159.63 o 
  -3  31   8     1841.67     1528.28    295.69 o 
  -2  31   8     1669.34     1480.17    103.21 o 
  -1  31   8      652.76      857.55    112.35 o 
   0  31   8       10.22      -31.01     57.81 o 
   1  31   8      144.43      120.18     44.66 o 
   2  31   8      341.19      346.87     97.36 o 
   3  31   8       10.64      114.12     66.66 o 
  -3  32   8      520.58      473.26    112.56 o 
  -2  32   8     1736.73     1692.45    128.97 o 
  -1  32   8      771.43      762.70     94.81 o 
   0  32   8     1522.83     1753.13    110.98 o 
   1  32   8       78.55       34.60     52.30 o 
   2  32   8      422.84      502.63    101.78 o 
  -3  33   8       81.24       36.52    105.97 o 
  -2  33   8       28.92       17.96     48.03 o 
  -1  33   8        0.65       57.27     50.38 o 
   0  33   8       46.51      -12.71     41.02 o 
   1  33   8      315.04      220.76     56.24 o 
   2  33   8      168.32      320.27    110.22 o 
  -2  34   8        9.81      -30.29     56.04 o 
  -1  34   8       19.36      -10.20     58.22 o 
   0  34   8       51.27       -7.66     48.63 o 
   1  34   8       33.51       48.96     59.55 o 
  -1  35   8       62.91      -21.87     56.03 o 
   0  35   8      234.64      252.40     82.39 o 
  -8   1   9       71.54       19.96     36.35 o 
  -7   1   9       89.70       29.64     44.37 o 
  -6   1   9        5.44      -30.92     30.92 o 
  -5   1   9       72.12      107.30     32.79 o 
  -4   1   9      198.77      170.52     28.90 o 
  -3   1   9     1686.32     1373.29    105.55 o 
  -2   1   9     3159.63     2593.49     80.68 o 
  -1   1   9     1776.09     1924.70    136.05 o 
   0   1   9      593.50      760.03     48.56 o 
   1   1   9     2595.28     3460.40    374.17 o 
   2   1   9      207.23      189.21    101.35 o 
  -8   2   9     2103.57     2440.06    186.40 o 
  -7   2   9     1774.92     1921.78     86.08 o 
  -6   2   9     2172.26     2570.75    116.75 o 
  -5   2   9     7844.42     8786.08    261.52 o 
  -4   2   9     9515.05    10358.55    305.78 o 
  -3   2   9    10470.52    10582.54    245.74 o 
  -2   2   9     1677.13     1326.24     56.45 o 
  -1   2   9    21335.29    22437.80    604.28 o 
   0   2   9    11469.58    12617.48    434.94 o 
   1   2   9     5071.98     5238.54    345.24 o 
   2   2   9     1527.46     2116.91    419.16 o 
  -8   3   9       72.45       46.46     60.82 o 
  -7   3   9      428.97      317.73     47.13 o 
  -6   3   9     1810.31     1753.67    159.79 o 
  -5   3   9       19.75       65.66     37.73 o 
  -4   3   9      212.90      184.09     33.58 o 
  -3   3   9     2022.34     1874.07     68.67 o 
  -2   3   9      828.23      516.90     36.65 o 
  -1   3   9     1432.73     2128.69    179.91 o 
   0   3   9     2124.89     2145.94     82.13 o 
   1   3   9     2981.41     2991.38    184.21 o 
   2   3   9     1585.58     1517.98    215.54 o 
  -8   4   9        0.57      -20.35     83.63 o 
  -7   4   9      150.81      185.51     49.57 o 
  -6   4   9       15.80        5.29     33.26 o 
  -5   4   9       16.60       45.77     26.80 o 
  -4   4   9       46.93       17.32     24.06 o 
  -3   4   9       63.91       89.99     22.91 o 
  -2   4   9       48.93       18.62     23.11 o 
  -1   4   9      341.26      325.20     39.83 o 
   0   4   9      126.20      172.90     28.59 o 
   1   4   9      545.85      358.39    120.26 o 
   2   4   9       49.80       47.71    126.57 o 
  -8   5   9       15.05      -54.74     95.98 o 
  -7   5   9      282.60      306.43     58.56 o 
  -6   5   9     1133.35     1197.21     71.91 o 
  -5   5   9     1345.58     1130.65     67.25 o 
  -4   5   9      591.30      545.61     45.85 o 
  -3   5   9     1646.34     2092.50     58.43 o 
  -2   5   9        5.26       34.46     27.30 o 
  -1   5   9     1625.73     1628.69    116.25 o 
   0   5   9     3606.67     4349.30    222.25 o 
   1   5   9      647.53      732.10    621.41 o 
   2   5   9      120.86      849.87   1011.22 o 
   5   5   9      206.51      247.65    140.33 o 
  -8   6   9     1176.90     1325.72    215.48 o 
  -7   6   9     2025.83     2354.14    148.01 o 
  -6   6   9      229.57      267.47     48.40 o 
  -5   6   9     4790.72     4523.73    135.76 o 
  -4   6   9      512.69      500.71     28.75 o 
  -3   6   9     8682.40     9387.45    227.62 o 
  -2   6   9      797.53      656.47     51.85 o 
  -1   6   9     9830.59     9323.70    230.58 o 
   0   6   9    46794.21    47767.54   1959.82 o 
   1   6   9    12948.96    12986.29    422.71 o 
   2   6   9     4433.16     4859.27    207.62 o 
   3   6   9      111.34      166.93    129.33 o 
   5   6   9      419.70      459.52    163.26 o 
   6   6   9      924.93     1018.28    565.46 o 
  -8   7   9       37.29      -67.44     67.44 o 
  -7   7   9       86.15       98.20     46.83 o 
  -6   7   9      594.97      607.21    118.41 o 
  -5   7   9        7.40      -47.92     47.92 o 
  -4   7   9       23.43       28.67     34.46 o 
  -3   7   9     2190.21     1533.91    131.21 o 
  -2   7   9     2145.82     1785.60     95.58 o 
  -1   7   9     1221.86      998.78     64.09 o 
   0   7   9     7433.76    10430.66    428.35 o 
   1   7   9     1529.30     2091.36    199.57 o 
   2   7   9      331.01      226.73     94.01 o 
   3   7   9      156.37      253.08    157.81 o 
   4   7   9      683.86      807.14    326.53 o 
   5   7   9     1921.01     1598.89    278.40 o 
   6   7   9      431.67      210.62     79.26 o 
  -8   8   9        1.31      -12.43    110.78 o 
  -7   8   9        2.47       -5.21     38.77 o 
  -6   8   9       65.57       58.05     66.61 o 
  -5   8   9        3.10      -58.09     58.09 o 
  -4   8   9       39.83       78.46     43.00 o 
  -3   8   9       11.69       27.61     30.91 o 
  -2   8   9      336.98      315.03     36.71 o 
  -1   8   9       55.00      130.47     29.74 o 
   0   8   9       24.17       33.99     25.04 o 
   1   8   9      786.69      459.53    110.03 o 
   2   8   9      433.80     1010.76    204.54 o 
   3   8   9      285.60      161.58     34.40 o 
   4   8   9       92.73       66.20    132.99 o 
   5   8   9      600.05      618.85     88.01 o 
   6   8   9       18.34      -62.68     62.68 o 
  -7   9   9       50.88       48.41     50.05 o 
  -6   9   9      231.53      233.99     93.51 o 
  -5   9   9      173.88      192.32     67.62 o 
  -4   9   9      846.30     1015.09     83.94 o 
  -3   9   9       16.05      -32.13     43.21 o 
  -2   9   9       12.87       21.13     22.74 o 
  -1   9   9      128.93      172.56     27.75 o 
   0   9   9      138.86      125.86     27.57 o 
   1   9   9      360.78      203.41     65.80 o 
   2   9   9     6010.56     7043.52   1026.81 o 
   3   9   9     6303.49     5134.59   1734.89 o 
   4   9   9      641.24      474.62    185.39 o 
   5   9   9       58.67       60.25    161.86 o 
   6   9   9      495.85      423.70    115.85 o 
  -7  10   9     2080.32     2189.22    197.61 o 
  -6  10   9     1805.43     2058.37    163.25 o 
  -5  10   9    10221.06    11739.27    567.36 o 
  -4  10   9    10260.25    10522.94    484.13 o 
  -3  10   9     8323.00     9214.67    289.93 o 
  -2  10   9     3581.65     3283.33     77.18 o 
  -1  10   9     1234.37     1042.97     53.21 o 
   0  10   9     2242.20     2402.07     72.85 o 
   1  10   9      571.26      365.18     76.16 o 
   2  10   9     8113.72     7444.21    439.43 o 
   3  10   9     4182.26     5389.47    469.18 o 
   4  10   9     1509.23     1152.15    182.86 o 
   5  10   9     1685.18     1544.31    232.87 o 
   6  10   9     1093.89      773.09    193.95 o 
  -7  11   9      475.03      315.10     80.22 o 
  -6  11   9     1486.41     1357.60    127.03 o 
  -5  11   9        5.13      -63.03     63.03 o 
  -4  11   9      337.64      655.13    158.67 o 
  -3  11   9      116.71      317.46     91.73 o 
  -2  11   9      311.90      582.44     59.65 o 
  -1  11   9      266.19      275.28     40.09 o 
   0  11   9     1415.56     1448.34    108.87 o 
   1  11   9     1266.74     1065.64    233.30 o 
   2  11   9     7853.14     8456.76    722.62 o 
   3  11   9      959.21      781.30    191.70 o 
   4  11   9     1181.26      908.01    284.06 o 
   5  11   9     1785.71     1557.14    188.86 o 
   6  11   9       84.90       15.21     48.50 o 
  -7  12   9        4.50       12.84     74.35 o 
  -6  12   9       39.57      153.08     66.86 o 
  -5  12   9       10.45      -50.11     63.91 o 
  -4  12   9      161.12      140.47     67.15 o 
  -3  12   9       24.28       17.13     56.99 o 
  -2  12   9       81.55       82.92     24.19 o 
  -1  12   9      211.98      286.09     39.53 o 
   0  12   9     2276.49     1721.78     83.39 o 
   1  12   9      449.95      237.69     59.11 o 
   2  12   9     1115.56     1329.14    505.04 o 
   3  12   9      282.05      288.41    197.66 o 
   4  12   9       97.63      100.31     96.72 o 
   5  12   9      123.39      207.98    103.39 o 
   6  12   9      188.34       96.59     66.93 o 
  -7  13   9      111.44       89.56     92.24 o 
  -6  13   9       31.53      -23.64     62.37 o 
  -5  13   9        0.87      -80.19     80.19 o 
  -4  13   9      143.41      102.61     61.95 o 
  -3  13   9      647.43      579.22    111.21 o 
  -2  13   9      455.80      601.20     81.49 o 
  -1  13   9     1376.70     1625.14    152.94 o 
   0  13   9       41.35      127.42     32.38 o 
   1  13   9       76.54       79.65     51.52 o 
   2  13   9      521.60      417.69     93.23 o 
   3  13   9      884.07      756.72    117.60 o 
   4  13   9       37.70       65.62     64.52 o 
   5  13   9        4.36       45.79     39.07 o 
   6  13   9     1399.47     1807.48    657.64 o 
  -7  14   9     1401.17     1586.01    170.67 o 
  -6  14   9     1683.46     1848.28    191.63 o 
  -5  14   9     2416.44     2350.19    168.97 o 
  -4  14   9     3326.00     3727.49    218.16 o 
  -3  14   9    17961.76    20477.12    939.68 o 
  -2  14   9     9984.89     9867.58    257.25 o 
  -1  14   9    13059.47    13928.80    592.18 o 
   0  14   9    15341.79    14523.63    525.66 o 
   1  14   9     5054.28     5581.76    306.05 o 
   2  14   9     7249.88     8068.13    417.74 o 
   3  14   9      481.02      677.75    145.31 o 
   4  14   9     2845.05     3401.01    239.86 o 
   5  14   9      286.13      303.60     58.57 o 
   6  14   9      592.37      689.91    139.75 o 
  -7  15   9        3.40      -90.26    127.11 o 
  -6  15   9       26.50       29.01     67.87 o 
  -5  15   9      146.68      129.61     56.04 o 
  -4  15   9       60.39       10.62     50.57 o 
  -3  15   9     3323.96     3276.38    242.95 o 
  -2  15   9     1507.03     1481.41     74.97 o 
  -1  15   9     2337.66     2746.63    211.70 o 
   0  15   9     3779.52     3736.71    224.24 o 
   1  15   9      205.49      495.86    143.27 o 
   2  15   9     1055.13     1181.84    110.71 o 
   3  15   9       35.51       77.57     84.08 o 
   4  15   9      254.88      451.55    137.70 o 
   5  15   9      312.24      268.24     72.30 o 
   6  15   9     1829.34     2261.54    257.06 o 
  -7  16   9       16.41      -38.30     90.55 o 
  -6  16   9       57.01       84.02     86.46 o 
  -5  16   9        4.26       -6.62     48.98 o 
  -4  16   9      820.90      839.96    145.17 o 
  -3  16   9       52.86       62.50     63.55 o 
  -2  16   9       46.35       21.95     33.54 o 
  -1  16   9      720.91      721.83     72.32 o 
   0  16   9      609.92      493.44     51.07 o 
   1  16   9      773.50      643.90     69.97 o 
   2  16   9      312.21      185.61     69.71 o 
   3  16   9      389.65      269.99     92.76 o 
   4  16   9        9.99       28.22     75.27 o 
   5  16   9      439.52      430.76     86.18 o 
   6  16   9      441.63      333.42    206.61 o 
  -7  17   9      315.00      547.08    178.12 o 
  -6  17   9      264.61      375.04    100.26 o 
  -5  17   9       66.77       11.08     61.56 o 
  -4  17   9      267.47      314.54     77.61 o 
  -3  17   9       66.01       81.97     73.41 o 
  -2  17   9      388.92      524.11     74.40 o 
  -1  17   9       80.10      114.50     35.78 o 
   0  17   9     1530.97     1390.37    117.54 o 
   1  17   9     2807.33     3198.70    275.63 o 
   2  17   9     3819.06     3929.99    246.38 o 
   3  17   9        5.51        4.64     62.88 o 
   4  17   9     1375.65     1817.52    229.25 o 
   5  17   9      523.09      716.81    166.00 o 
  -7  18   9     2217.75     2567.89    269.45 o 
  -6  18   9     2079.86     2334.78    183.68 o 
  -5  18   9    11701.32    14087.25    627.01 o 
  -4  18   9     3094.69     3578.17    201.42 o 
  -3  18   9      668.48      639.25    166.81 o 
  -2  18   9     3300.06     3109.36    144.42 o 
  -1  18   9     2515.31     2319.61    122.90 o 
   0  18   9     4938.44     5655.96    284.57 o 
   1  18   9      800.11      841.73     87.68 o 
   2  18   9     3925.07     3429.08    376.38 o 
   3  18   9       47.70       43.97    108.08 o 
   4  18   9      303.82      385.70    115.74 o 
   5  18   9     1820.78     1335.27    246.19 o 
  -7  19   9      139.92       22.54     67.94 o 
  -6  19   9       27.42      -15.22     64.53 o 
  -5  19   9       41.54      -62.83     62.83 o 
  -4  19   9     1063.09     1277.86    141.52 o 
  -3  19   9       90.10       59.09    106.04 o 
  -2  19   9      415.86      479.85     54.98 o 
  -1  19   9      431.52      479.63     50.21 o 
   0  19   9       41.37       58.46     37.65 o 
   1  19   9      798.25     1121.59     99.98 o 
   2  19   9     2554.64     3188.89    293.43 o 
   3  19   9      646.42      518.87    122.93 o 
   4  19   9      124.23      290.54    100.42 o 
   5  19   9     1127.81     1262.99    302.68 o 
  -6  20   9        1.47       89.58     71.64 o 
  -5  20   9        8.05        3.41     54.81 o 
  -4  20   9      418.93      413.30     82.54 o 
  -3  20   9      379.78      261.80    110.59 o 
  -2  20   9       10.34       58.19     45.03 o 
  -1  20   9       20.67       15.67     39.85 o 
   0  20   9      226.59      202.68     66.86 o 
   1  20   9      797.42      641.83    111.40 o 
   2  20   9      760.24      779.62     95.11 o 
   3  20   9      586.85      398.63    118.35 o 
   4  20   9       58.68       57.48    105.71 o 
   5  20   9       50.24      116.39    120.61 o 
  -6  21   9      153.63      230.48    105.45 o 
  -5  21   9       47.22       96.90    108.56 o 
  -4  21   9        0.41      -12.24     62.46 o 
  -3  21   9     1406.24     1448.24    189.17 o 
  -2  21   9     2711.48     2691.86    132.92 o 
  -1  21   9      991.95     1069.82     62.33 o 
   0  21   9      418.38      302.46     71.80 o 
   1  21   9        0.98        4.78     49.31 o 
   2  21   9       86.73       83.48     79.84 o 
   3  21   9      462.00      568.65     94.23 o 
   4  21   9      167.01      -13.26     99.59 o 
   5  21   9      868.55     1039.53    154.28 o 
  -6  22   9      606.04      965.32    146.98 o 
  -5  22   9     3505.88     3805.73    327.76 o 
  -4  22   9       15.36      -70.16     92.03 o 
  -3  22   9      526.17      358.28    115.76 o 
  -2  22   9      688.06      771.39     59.61 o 
  -1  22   9     6484.06     6895.97    264.79 o 
   0  22   9    10902.63    11498.23    432.91 o 
   1  22   9     6484.30     7385.97    373.15 o 
   2  22   9     4721.47     4584.25    355.33 o 
   3  22   9      516.90      407.19     89.68 o 
   4  22   9     1484.73     1432.26    219.67 o 
   5  22   9      185.38      248.56    137.21 o 
  -6  23   9       18.17       16.91     73.20 o 
  -5  23   9     1058.43     1541.08    190.28 o 
  -4  23   9      154.02      112.24     95.83 o 
  -3  23   9        5.93       30.65     69.27 o 
  -2  23   9      105.30      161.49     40.79 o 
  -1  23   9      477.12      298.19     59.89 o 
   0  23   9     5280.47     5429.80    275.98 o 
   1  23   9     1706.37     1773.30    218.67 o 
   2  23   9     1437.08     1672.47    186.00 o 
   3  23   9      510.22      434.66    114.88 o 
   4  23   9      123.59       29.20     77.60 o 
  -6  24   9        3.48      -95.13     95.13 o 
  -5  24   9       46.34       86.50     81.84 o 
  -4  24   9       30.75      126.58     95.34 o 
  -3  24   9       73.05       11.73     94.21 o 
  -2  24   9       13.79        1.39     35.69 o 
  -1  24   9       18.52       37.33     40.84 o 
   0  24   9       42.72       25.36     52.29 o 
   1  24   9        8.18       23.08     64.75 o 
   2  24   9      117.87      110.24     58.11 o 
   3  24   9        6.78       84.13     97.42 o 
   4  24   9       99.72      101.98     89.89 o 
  -5  25   9       28.75       -9.16     90.14 o 
  -4  25   9      126.76       83.10     96.80 o 
  -3  25   9     1344.23     1443.03    168.99 o 
  -2  25   9        3.00      -13.39     37.25 o 
  -1  25   9       62.53       98.83     49.28 o 
   0  25   9      124.39      120.56     42.59 o 
   1  25   9     1753.73      956.40    287.44 o 
   2  25   9      278.11      371.37    102.84 o 
   3  25   9      253.04      268.62     83.28 o 
   4  25   9      396.85      540.44    340.74 o 
  -5  26   9     2367.01     2583.46    246.67 o 
  -4  26   9     1815.57     2176.16    244.98 o 
  -3  26   9     1177.02      615.55    279.44 o 
  -2  26   9     2119.41     2113.66    117.54 o 
  -1  26   9     1640.38     1400.62    101.27 o 
   0  26   9     2376.00     1971.46    138.02 o 
   1  26   9      859.72      517.21     81.55 o 
   2  26   9     1737.78     1454.87    157.48 o 
   3  26   9        7.24       91.18     89.56 o 
   4  26   9      878.03      898.59    179.37 o 
  -5  27   9      342.68      229.84    106.51 o 
  -4  27   9       36.18       -5.68     74.40 o 
  -3  27   9     2007.57     1285.30    492.13 o 
  -2  27   9     2101.80     2060.61    146.60 o 
  -1  27   9      528.35      574.18     76.50 o 
   0  27   9       68.60       86.07     36.47 o 
   1  27   9      473.40      357.40     65.37 o 
   2  27   9      324.76      289.39    143.64 o 
   3  27   9      338.61      233.82     93.93 o 
   4  27   9      948.27      732.54    211.53 o 
  -5  28   9       67.59       15.88    119.70 o 
  -4  28   9        4.02      158.15     85.33 o 
  -3  28   9       68.58       55.21     52.81 o 
  -2  28   9      266.21      142.83     54.21 o 
  -1  28   9      296.19      296.37     67.10 o 
   0  28   9        9.29       13.92     41.33 o 
   1  28   9        3.30      -23.95     36.32 o 
   2  28   9       20.27       67.12     77.92 o 
   3  28   9      135.98      135.12     83.40 o 
  -4  29   9       76.02      -61.15     80.36 o 
  -3  29   9        0.98        0.41     45.67 o 
  -2  29   9      138.65      193.91     59.69 o 
  -1  29   9       46.02       84.10     45.11 o 
   0  29   9      395.99      304.95     52.15 o 
   1  29   9       56.95       18.05     34.95 o 
   2  29   9       25.02      -62.50     85.29 o 
   3  29   9        1.46      123.27     93.74 o 
  -4  30   9     3315.51     3657.83    294.35 o 
  -3  30   9     1976.51     2149.42    221.64 o 
  -2  30   9       30.93      -26.27     46.55 o 
  -1  30   9     1326.65     1411.05     97.70 o 
   0  30   9      477.68      411.57     73.47 o 
   1  30   9     1170.25     1044.86    137.57 o 
   2  30   9     2053.16     2595.14    276.82 o 
   3  30   9      182.49      341.68    103.57 o 
  -4  31   9        3.16       76.07     91.22 o 
  -3  31   9       76.47       20.50     91.55 o 
  -2  31   9       98.27      139.72     56.91 o 
  -1  31   9      208.05      135.56     62.71 o 
   0  31   9      493.81      516.51    115.30 o 
   1  31   9      855.22      907.72    115.82 o 
   2  31   9      118.91       98.94     84.32 o 
  -3  32   9        6.19      -62.14     91.17 o 
  -2  32   9       64.44       78.07     54.61 o 
  -1  32   9       67.60       17.14     56.69 o 
   0  32   9       55.42      129.90     62.14 o 
   1  32   9      211.17      198.20     76.75 o 
   2  32   9        1.68      -40.47     74.12 o 
  -3  33   9       10.75      -37.15     90.75 o 
  -2  33   9       41.24      -23.57     51.72 o 
  -1  33   9       31.63       -6.85     49.79 o 
   0  33   9      163.94       94.70     52.91 o 
   1  33   9      372.03      456.34    130.20 o 
  -2  34   9      306.64      571.55    104.97 o 
  -1  34   9     1656.63     1816.26    162.65 o 
   0  34   9     4048.08     3267.47    188.28 o 
  -8   0  10     3191.04     3442.60    273.69 o 
  -7   0  10     5215.05     5983.55    362.75 o 
  -6   0  10     3796.14     3783.54    323.77 o 
  -5   0  10     1022.90      781.00     74.48 o 
  -4   0  10     4822.32     5384.04    246.74 o 
  -3   0  10      112.96      275.51     61.38 o 
  -2   0  10      405.47      268.71     39.91 o 
  -1   0  10    54086.81    58924.59   2927.92 o 
   0   0  10    26111.03    29118.45   1648.37 o 
   1   0  10    12318.83    16052.65    872.97 o 
   2   0  10     3031.33     3449.61    389.81 o 
  -8   1  10       32.05        2.28     38.38 o 
  -7   1  10       14.24       44.17     38.38 o 
  -6   1  10      107.08       64.97     42.67 o 
  -5   1  10       49.08       37.51     34.59 o 
  -4   1  10     2937.60     2770.41    127.91 o 
  -3   1  10     1506.89     1239.43     62.58 o 
  -2   1  10     1224.40      974.21     52.48 o 
  -1   1  10    16970.48    19151.15    517.69 o 
   0   1  10     5036.26     5894.23    222.51 o 
   1   1  10      935.64     1081.53    151.73 o 
   2   1  10     1092.07     1416.17    183.44 o 
  -8   2  10      167.05       77.32     63.93 o 
  -7   2  10        0.44       17.28     41.75 o 
  -6   2  10       12.67       76.12     32.94 o 
  -5   2  10      129.73      116.91     33.35 o 
  -4   2  10       84.78       82.57     33.35 o 
  -3   2  10      205.01      225.13     32.26 o 
  -2   2  10       70.32       58.82     28.08 o 
  -1   2  10     1502.28     1314.00    154.24 o 
   0   2  10      596.32      366.60     39.22 o 
   1   2  10      578.46      238.59     68.71 o 
  -8   3  10       42.82       46.11     83.30 o 
  -7   3  10     1047.53      922.25    180.84 o 
  -6   3  10        1.05        6.17     35.42 o 
  -5   3  10      298.57      186.77     40.57 o 
  -4   3  10       14.27        9.74     24.29 o 
  -3   3  10      827.60      881.98     44.09 o 
  -2   3  10       44.74       84.03     24.47 o 
  -1   3  10      790.33      702.74     68.94 o 
   0   3  10     1929.57     1665.02     80.88 o 
   1   3  10     3024.91     2816.04    154.19 o 
   2   3  10     3069.47     3306.53    201.79 o 
  -8   4  10     3006.10     3171.25    245.02 o 
  -7   4  10     3913.05     3570.57    228.24 o 
  -6   4  10     5287.11     6015.43    280.95 o 
  -5   4  10    26190.43    29587.49   1041.91 o 
  -4   4  10    25157.77    26182.15    813.13 o 
  -3   4  10     4222.55     3796.44    111.10 o 
  -2   4  10    13176.52    12787.15    365.04 o 
  -1   4  10    10447.03    11141.73    495.02 o 
   0   4  10     4349.00     3470.07     95.31 o 
   1   4  10     1942.55     1274.90    102.26 o 
   2   4  10    11324.22    12539.12    720.01 o 
  -8   5  10       78.46      156.86     81.94 o 
  -7   5  10      110.20       52.40     45.33 o 
  -6   5  10      212.38      203.30     41.43 o 
  -5   5  10     1721.75     1390.09     92.22 o 
  -4   5  10      215.54      220.60     42.23 o 
  -3   5  10        3.87       46.20     24.75 o 
  -2   5  10      608.95      706.32     67.97 o 
  -1   5  10      389.71      350.85     60.22 o 
   0   5  10       27.52       20.29     24.87 o 
   1   5  10     1408.55     1550.39     87.07 o 
   2   5  10     2226.91     2344.90    128.78 o 
  -7   6  10       14.48       -0.58     62.49 o 
  -6   6  10       27.67      -20.33     39.89 o 
  -5   6  10       86.12       82.19     34.03 o 
  -4   6  10      300.30      241.62     40.80 o 
  -3   6  10      576.28      618.13     75.05 o 
  -2   6  10      538.18      658.73    130.22 o 
  -1   6  10        2.17       40.33     26.90 o 
   0   6  10       18.22       78.87     33.46 o 
   1   6  10      934.54      613.91     33.49 o 
   2   6  10      383.90      264.60     95.02 o 
   3   6  10       84.56      250.40    121.99 o 
   4   6  10       19.33      307.26    294.42 o 
   6   6  10       89.86      140.33     99.98 o 
  -7   7  10        2.17      -21.95     26.50 o 
  -6   7  10        7.35      -59.84     59.84 o 
  -5   7  10     1558.27     1495.13    113.57 o 
  -4   7  10     2038.63     2025.15    142.35 o 
  -3   7  10     9691.46    10177.87    283.37 o 
  -2   7  10     6098.79     6421.81    179.40 o 
  -1   7  10     2704.08     3002.44    119.98 o 
   0   7  10     2273.21     2796.19    129.33 o 
   1   7  10        8.80       40.66     73.00 o 
   2   7  10        5.37       18.92     16.44 o 
   3   7  10     1917.53     2407.13    463.65 o 
   4   7  10       73.05      180.71    164.31 o 
   5   7  10     1091.16      468.69    104.56 o 
   6   7  10      120.48       87.20    121.53 o 
  -7   8  10     2636.26     3012.58    259.80 o 
  -6   8  10     8855.99     9957.08    447.35 o 
  -5   8  10      186.20      170.46     52.24 o 
  -4   8  10     7559.32     8706.88    324.85 o 
  -3   8  10    15147.31    16029.49    401.45 o 
  -2   8  10    12290.55    12929.73    306.90 o 
  -1   8  10    20223.24    20794.22    637.11 o 
   0   8  10     6233.14     6863.60    339.31 o 
   1   8  10     4189.91     4768.83    263.84 o 
   2   8  10      178.10      448.51    157.76 o 
   3   8  10     1923.58     1660.41    346.92 o 
   4   8  10     2469.16     1732.25    415.60 o 
   5   8  10      426.34      284.33     83.47 o 
   6   8  10      308.40      125.66    108.96 o 
  -7   9  10        0.38      -58.65     85.39 o 
  -6   9  10       20.07      -51.74     51.74 o 
  -5   9  10        1.75       -3.41     58.57 o 
  -4   9  10      413.39      467.33     67.33 o 
  -3   9  10       67.96       66.24     79.70 o 
  -2   9  10      141.05      172.38     46.40 o 
  -1   9  10     8082.59     9399.67    381.63 o 
   0   9  10     1280.13     1561.83    257.71 o 
   1   9  10     1846.64     2243.26    284.67 o 
   2   9  10       20.67        6.62     61.05 o 
   3   9  10       10.26       98.49    146.76 o 
   4   9  10      835.76      504.69    134.09 o 
   5   9  10      615.74      555.14    375.14 o 
   6   9  10      464.06      298.02     92.82 o 
  -7  10  10        0.53       31.54     55.44 o 
  -6  10  10      143.19      283.90     73.52 o 
  -5  10  10      186.96      171.53     49.41 o 
  -4  10  10        4.63      -25.95     42.32 o 
  -3  10  10       15.44       50.99     42.96 o 
  -2  10  10       22.16       16.58     32.89 o 
  -1  10  10        3.94       40.70     42.08 o 
   0  10  10      447.38      370.95     94.13 o 
   1  10  10      302.88      166.62     62.60 o 
   2  10  10       25.84        8.79     80.63 o 
   3  10  10       29.38       24.21     75.36 o 
   4  10  10      122.91       50.76     73.58 o 
   5  10  10       61.84      174.60    113.93 o 
   6  10  10        0.57       -2.51     57.25 o 
  -7  11  10       81.31        5.88     58.43 o 
  -6  11  10     1321.59     1267.47    140.66 o 
  -5  11  10      111.79      160.42     67.24 o 
  -4  11  10      498.38      509.49     68.15 o 
  -3  11  10      173.22      173.07     50.54 o 
  -2  11  10      285.57      364.32     34.86 o 
  -1  11  10     1242.40     1837.21    156.36 o 
   0  11  10     4185.43     4452.63    288.98 o 
   1  11  10     2924.44     2901.11    223.56 o 
   2  11  10      857.64     1343.81    230.68 o 
   3  11  10     3991.26     4559.48    540.78 o 
   4  11  10      566.91      301.56     94.47 o 
   5  11  10      426.05      628.45    163.37 o 
   6  11  10      247.71      312.76    125.43 o 
  -7  12  10     4310.97     4778.96    381.86 o 
  -6  12  10    11935.57    14064.55    652.08 o 
  -5  12  10     4183.89     4383.41    212.01 o 
  -4  12  10      236.38      344.94     57.98 o 
  -3  12  10    16376.47    17173.77    665.16 o 
  -2  12  10    21116.09    21150.82    593.35 o 
  -1  12  10    24426.60    25299.09    863.36 o 
   0  12  10     7058.58     6288.15    249.68 o 
   1  12  10      156.16        9.39     66.39 o 
   2  12  10      426.10      501.97    176.10 o 
   3  12  10      974.39     1359.29    377.43 o 
   4  12  10     3961.33     3977.21    868.59 o 
   5  12  10     1816.25     1408.40    436.47 o 
   6  12  10      563.95      550.83    157.40 o 
  -7  13  10       11.62      -96.66     96.66 o 
  -6  13  10       53.73      161.21     76.80 o 
  -5  13  10      257.59      302.61     79.45 o 
  -4  13  10      179.55      242.73     65.86 o 
  -3  13  10     1710.46     2057.31    118.87 o 
  -2  13  10     5259.94     5994.60    254.41 o 
  -1  13  10      425.53      773.15    156.19 o 
   0  13  10       18.89       21.92     22.60 o 
   1  13  10       25.56      121.29     68.43 o 
   2  13  10      192.58      115.61     84.36 o 
   3  13  10      368.71      357.54    182.45 o 
   4  13  10     2184.20     2333.97    349.46 o 
   5  13  10     1779.86     1131.19    466.45 o 
   6  13  10      133.33     -140.58    140.58 o 
  -7  14  10      116.45      238.99    100.68 o 
  -6  14  10        1.49       55.97     59.61 o 
  -5  14  10        0.09       -4.70     54.71 o 
  -4  14  10      153.80      125.52     55.82 o 
  -3  14  10       40.13      -31.35     66.61 o 
  -2  14  10      139.73      345.76     73.28 o 
  -1  14  10        1.46        9.93     36.43 o 
   0  14  10       26.11       26.61     31.92 o 
   1  14  10        0.29        7.45     50.56 o 
   2  14  10        6.10       54.59     59.10 o 
   3  14  10       45.19       76.17     81.98 o 
   4  14  10       57.95      232.91    178.05 o 
   5  14  10       83.96      316.28    139.40 o 
  -7  15  10       57.37       -5.60     57.11 o 
  -6  15  10      338.78      281.16     89.52 o 
  -5  15  10      647.45      615.62     91.22 o 
  -4  15  10      288.19      157.54     59.14 o 
  -3  15  10     3490.21     3977.81    524.35 o 
  -2  15  10     1835.69     1796.33     67.55 o 
  -1  15  10     1273.23     1254.39     86.25 o 
   0  15  10      560.12      506.14     69.00 o 
   1  15  10      795.44      664.23    106.37 o 
   2  15  10      214.30      139.73     83.18 o 
   3  15  10      510.18      667.12    266.45 o 
   4  15  10     1546.73     1713.88    293.05 o 
   5  15  10     1341.11     1522.37    207.86 o 
  -7  16  10     3379.66     3956.16    304.81 o 
  -6  16  10     9428.70    11312.98    644.66 o 
  -5  16  10     2463.46     2476.07    209.15 o 
  -4  16  10       45.85      153.23     72.11 o 
  -3  16  10     7063.70     8572.45    781.69 o 
  -2  16  10     8635.90     8752.16    377.54 o 
  -1  16  10     5944.19     6338.08    215.17 o 
   0  16  10     5147.40     4466.48    540.88 o 
   1  16  10     2803.25     2958.63    304.28 o 
   2  16  10      602.48      550.87     87.94 o 
   3  16  10     2766.96     2730.95    207.30 o 
   4  16  10     1514.20     1282.25    289.84 o 
   5  16  10     1357.62     1433.49    181.50 o 
  -7  17  10      142.98      127.48     99.08 o 
  -6  17  10       61.33      -25.74     72.68 o 
  -5  17  10      308.92      380.78     92.69 o 
  -4  17  10      602.61      528.75     93.12 o 
  -3  17  10        6.17      -49.48     61.44 o 
  -2  17  10       49.63       81.08     43.05 o 
  -1  17  10      926.45     1108.52    163.41 o 
   0  17  10     1590.28     1082.52    231.02 o 
   1  17  10     2363.82     2841.75    180.95 o 
   2  17  10     1983.78     2339.97    249.90 o 
   3  17  10     1319.16     1547.96    204.69 o 
   4  17  10      152.01      203.66     95.81 o 
   5  17  10        7.68      -99.06    156.84 o 
  -6  18  10       32.59      112.12     76.48 o 
  -5  18  10       35.07       14.52     59.17 o 
  -4  18  10        3.75       26.99     74.53 o 
  -3  18  10      108.32      180.39     80.62 o 
  -2  18  10      757.36      714.05     86.85 o 
  -1  18  10        8.54      -19.68     91.21 o 
   0  18  10       39.52       33.50     42.61 o 
   1  18  10      152.26      160.00     83.20 o 
   2  18  10      459.63      373.57     80.94 o 
   3  18  10      376.51      184.63     88.73 o 
   4  18  10      317.67      505.23    126.40 o 
   5  18  10      739.76      593.43    402.65 o 
  -6  19  10      222.20      215.60     95.77 o 
  -5  19  10       42.69       39.52     62.48 o 
  -4  19  10       53.93      167.12     76.43 o 
  -3  19  10      218.93       92.06     76.42 o 
  -2  19  10      842.64      868.15     89.10 o 
  -1  19  10      584.15      511.82     84.60 o 
   0  19  10     1508.48     1260.08    223.37 o 
   1  19  10     3076.36     3609.86    396.69 o 
   2  19  10       19.51       40.27     59.84 o 
   3  19  10      109.53       92.84    114.74 o 
   4  19  10      257.10      417.27    146.67 o 
   5  19  10     1377.05     1800.15    200.80 o 
  -6  20  10     3901.83     4431.04    405.49 o 
  -5  20  10      476.27      663.34    105.62 o 
  -4  20  10     1209.63     1363.12    146.04 o 
  -3  20  10     8993.75     9414.43    635.03 o 
  -2  20  10     3191.61     3146.18    170.92 o 
  -1  20  10    13835.73    13034.84    534.72 o 
   0  20  10     8324.42     7146.99    506.48 o 
   1  20  10     5894.89     6045.05    442.70 o 
   2  20  10       12.07      -33.30     55.87 o 
   3  20  10      678.71      817.32    174.05 o 
   4  20  10     1523.73     1928.68    268.74 o 
   5  20  10       67.72      177.01    155.75 o 
  -6  21  10       33.16      181.03    128.45 o 
  -5  21  10        0.21      -98.34     98.34 o 
  -4  21  10     1257.33     1349.05    373.99 o 
  -3  21  10     2171.16     2358.71    296.01 o 
  -2  21  10      588.77      530.09    105.38 o 
  -1  21  10      794.13      863.93    122.81 o 
   0  21  10      530.96      431.47     84.37 o 
   1  21  10      197.24      222.37     88.95 o 
   2  21  10      131.46      255.61     87.05 o 
   3  21  10      441.99      297.75    120.47 o 
   4  21  10       16.35      -53.03    161.21 o 
   5  21  10      560.98      658.17    194.70 o 
  -6  22  10        0.00      102.05    104.01 o 
  -5  22  10        6.54       23.75     82.70 o 
  -4  22  10      223.77      272.03    126.60 o 
  -3  22  10       22.65       10.84    102.36 o 
  -2  22  10      296.12      227.48     49.03 o 
  -1  22  10        5.62       64.85     48.59 o 
   0  22  10      312.36      371.08     53.66 o 
   1  22  10       43.06       -5.82     49.48 o 
   2  22  10      302.52      183.31     90.23 o 
   3  22  10       14.70       28.14     67.60 o 
   4  22  10       35.97      -17.00    106.25 o 
  -6  23  10       12.54      186.36    112.66 o 
  -5  23  10      608.27      505.97    157.27 o 
  -4  23  10       75.46       83.14     99.57 o 
  -3  23  10      105.15       98.32     82.14 o 
  -2  23  10      100.54       65.38     59.57 o 
  -1  23  10     2245.89     2303.36    169.98 o 
   0  23  10      125.50      110.73     30.51 o 
   1  23  10     1468.75     1785.97    358.92 o 
   2  23  10      122.85      115.06     75.27 o 
   3  23  10      851.78      994.82    202.16 o 
   4  23  10      921.99     1078.07    231.27 o 
  -5  24  10     5763.52     7913.71    595.83 o 
  -4  24  10     5919.53     6436.54    441.42 o 
  -3  24  10     3165.47     3195.22    276.21 o 
  -2  24  10     3652.92     4190.63    188.31 o 
  -1  24  10     2061.72     2323.51    199.15 o 
   0  24  10      470.92      654.35     64.13 o 
   1  24  10      695.70      664.59    107.44 o 
   2  24  10      117.22      133.47     72.92 o 
   3  24  10      424.86      355.58    134.11 o 
   4  24  10     2021.90     2078.95    207.89 o 
  -5  25  10       83.40      -60.48     87.06 o 
  -4  25  10        6.46      -37.91     83.62 o 
  -3  25  10      163.48      181.21     91.80 o 
  -2  25  10       30.27       35.55     47.30 o 
  -1  25  10      113.38      154.52     57.13 o 
   0  25  10       85.90      118.30     47.65 o 
   1  25  10      118.81      135.60     74.66 o 
   2  25  10       10.52       66.76     60.63 o 
   3  25  10     1791.53     2044.88    225.15 o 
   4  25  10      431.36      677.54    219.36 o 
  -5  26  10        2.39      -33.76     83.34 o 
  -4  26  10      182.05      125.28     93.63 o 
  -3  26  10       24.80      -40.23     91.23 o 
  -2  26  10      123.77      103.39     44.33 o 
  -1  26  10      132.38      136.57     57.79 o 
   0  26  10      241.16      235.81     50.37 o 
   1  26  10       34.97       32.73     59.18 o 
   2  26  10       28.54       39.68     75.73 o 
   3  26  10        7.87       22.33     62.64 o 
  -5  27  10       68.45      -16.98     74.29 o 
  -4  27  10      835.91     1117.15    298.55 o 
  -3  27  10     1541.12     1497.70    232.16 o 
  -2  27  10     1248.90     1378.00     95.17 o 
  -1  27  10     2267.82     2411.68    188.68 o 
   0  27  10      468.75      443.81     69.01 o 
   1  27  10       72.48      -27.92     51.73 o 
   2  27  10       40.93       82.08     61.50 o 
   3  27  10      343.49      447.54    102.03 o 
  -4  28  10     1260.00     1387.18    216.15 o 
  -3  28  10      822.96      886.18    143.38 o 
  -2  28  10     2433.90     2650.09    192.06 o 
  -1  28  10    12141.25    12101.30    550.21 o 
   0  28  10     2950.48     2872.60    201.20 o 
   1  28  10     1968.93     2771.01    309.39 o 
   2  28  10        8.72      -32.83     76.43 o 
   3  28  10       55.40      172.14     78.61 o 
  -4  29  10       56.66      -24.20     82.25 o 
  -3  29  10        5.46      -64.20     75.65 o 
  -2  29  10      210.49      140.93     50.07 o 
  -1  29  10     2124.36     2155.08    159.01 o 
   0  29  10     1068.69      922.25    136.93 o 
   1  29  10        1.78       37.03     48.12 o 
   2  29  10       10.94      112.13     74.21 o 
   3  29  10       52.84       57.72     78.42 o 
  -4  30  10      113.76       62.39     94.50 o 
  -3  30  10        4.39       10.74    106.43 o 
  -2  30  10       43.39      -48.87     48.87 o 
  -1  30  10        0.15       21.85     56.65 o 
   0  30  10        5.12      -35.10     35.10 o 
   1  30  10       15.79        3.26     79.47 o 
   2  30  10      458.81      368.91    103.07 o 
  -3  31  10        9.15      -57.64     79.73 o 
  -2  31  10       56.24       15.69     46.12 o 
  -1  31  10       65.13       30.11     45.90 o 
   0  31  10      125.45       72.80     41.13 o 
   1  31  10      212.51      270.49     75.28 o 
   2  31  10      538.16      703.47    168.32 o 
  -3  32  10      602.61      648.68    138.62 o 
  -2  32  10      873.41      587.80     81.52 o 
  -1  32  10     1637.74     1547.15    172.20 o 
   0  32  10      521.04      577.77     76.41 o 
   1  32  10      185.54      135.30     69.75 o 
  -2  33  10        0.70       93.00     93.82 o 
  -1  33  10        9.46        5.04     43.32 o 
   0  33  10       29.70       34.78     68.55 o 
  -7   1  11      579.50      472.50    123.03 o 
  -6   1  11      399.72      263.34     52.08 o 
  -5   1  11      117.20      150.52     40.36 o 
  -4   1  11      153.11      166.00     33.42 o 
  -3   1  11      897.70      887.13     44.68 o 
  -2   1  11      205.59      150.20     30.78 o 
  -1   1  11      833.04      993.47     52.32 o 
   0   1  11     1854.24     1543.40    173.50 o 
   1   1  11      491.22      566.08     73.38 o 
   2   1  11      426.40      596.79    141.53 o 
  -7   2  11       62.47       72.87     34.47 o 
  -6   2  11     1691.80     1437.27     91.04 o 
  -5   2  11      388.23      345.65     38.15 o 
  -4   2  11       23.26        4.84     24.32 o 
  -3   2  11       30.44       80.88     31.40 o 
  -2   2  11     1522.42     1657.80     91.88 o 
  -1   2  11     1299.26     1168.68     78.50 o 
   0   2  11     3145.96     2735.87    151.19 o 
   1   2  11     2187.08     2363.51     96.29 o 
   2   2  11      461.74      474.20    104.56 o 
  -7   3  11       24.52       -2.55     34.95 o 
  -6   3  11       65.74       75.27     34.51 o 
  -5   3  11      418.82      279.03     40.06 o 
  -4   3  11      288.13      224.48     38.80 o 
  -3   3  11     1837.50     1496.66     61.11 o 
  -2   3  11     3047.30     2680.33     99.23 o 
  -1   3  11      630.54      509.23     36.19 o 
   0   3  11      387.99      527.68     98.85 o 
   1   3  11      470.63      392.14     53.50 o 
   2   3  11      645.97      588.85     94.47 o 
  -7   4  11        0.07      -15.88     30.11 o 
  -6   4  11      155.78      119.53     34.87 o 
  -5   4  11        1.38      -23.38     26.64 o 
  -4   4  11       33.71        7.80     24.83 o 
  -3   4  11        3.89       28.93     28.51 o 
  -2   4  11     1305.15     1059.91     70.23 o 
  -1   4  11       96.88       96.85     28.10 o 
   0   4  11       90.74       49.13     27.39 o 
   1   4  11       38.22      -18.60     30.43 o 
   2   4  11      436.93      351.65     61.38 o 
  -7   5  11      219.22      106.06     59.53 o 
  -6   5  11       86.43      106.50     36.37 o 
  -5   5  11      659.53      594.14     46.72 o 
  -4   5  11      182.71      166.90     34.88 o 
  -3   5  11        0.20       30.38     26.24 o 
  -2   5  11      426.13      562.34     45.94 o 
  -1   5  11      446.73      513.65     60.82 o 
   0   5  11       17.48        3.68     22.41 o 
   1   5  11      869.83      743.53     80.26 o 
   2   5  11       59.60       54.33     32.45 o 
  -7   6  11       98.39       50.20     90.14 o 
  -6   6  11     4836.83     4944.81    298.50 o 
  -5   6  11     5384.29     5619.74    285.83 o 
  -4   6  11     4449.43     4940.44    151.32 o 
  -3   6  11        6.62       74.93     35.79 o 
  -2   6  11      877.52     1143.44     67.51 o 
  -1   6  11     1052.26     1238.80     72.14 o 
   0   6  11      173.66      224.33     59.14 o 
   1   6  11     1411.27     1357.27    127.24 o 
   2   6  11     1316.77     1096.54    948.39 o 
   3   6  11      406.90      213.46    337.07 o 
   6   6  11      109.33       92.64     88.97 o 
  -7   7  11      342.46       38.21     93.39 o 
  -6   7  11      296.08      270.31     91.24 o 
  -5   7  11       65.30       56.12     63.10 o 
  -4   7  11      397.73      284.45     57.91 o 
  -3   7  11      532.00      426.61     41.50 o 
  -2   7  11      344.32      317.46     33.02 o 
  -1   7  11       64.53       33.47     30.84 o 
   0   7  11      481.85      453.06     75.95 o 
   1   7  11        3.30      121.26     92.79 o 
   2   7  11     3708.43     4853.85    553.99 o 
   3   7  11     1790.85     1431.15    344.41 o 
   5   7  11      169.25       57.78     61.45 o 
   6   7  11       42.43       41.27     77.05 o 
  -7   8  11       82.23      100.72     72.07 o 
  -6   8  11       18.82       67.75     61.28 o 
  -5   8  11       14.17       84.41     62.65 o 
  -4   8  11      541.85      542.63     71.66 o 
  -3   8  11        2.05       25.39     27.00 o 
  -2   8  11        0.48       47.79     38.88 o 
  -1   8  11       28.52       31.16     21.92 o 
   0   8  11      417.04      446.28     60.30 o 
   1   8  11      283.90      220.10     71.09 o 
   2   8  11     1283.31     1120.85    237.56 o 
   3   8  11       77.90       81.01     20.70 o 
   4   8  11      119.16       82.67     38.52 o 
   5   8  11       34.32       34.20    134.37 o 
  -7   9  11       68.66       86.79     59.05 o 
  -6   9  11       38.30       45.57     59.71 o 
  -5   9  11      261.92      326.22     81.46 o 
  -4   9  11      924.97      919.65     92.00 o 
  -3   9  11      444.77      408.23     24.93 o 
  -2   9  11      192.48      340.21     39.57 o 
  -1   9  11      628.02      714.50     55.65 o 
   0   9  11      747.69     1001.12     90.85 o 
   1   9  11     1742.09     2285.56    238.69 o 
   2   9  11      435.53      258.86    117.14 o 
   3   9  11      220.89     1095.89    574.17 o 
   4   9  11      136.05      137.30     69.77 o 
   5   9  11        1.49       24.46     42.85 o 
   6   9  11      240.71      271.01    117.78 o 
  -7  10  11       14.52      102.28    112.27 o 
  -6  10  11       22.49       47.85     50.25 o 
  -5  10  11      109.14       70.25     53.59 o 
  -4  10  11     4626.57     5334.23    282.08 o 
  -3  10  11     1626.57     1794.33     92.94 o 
  -2  10  11     1292.02     1248.51     64.91 o 
  -1  10  11     3860.16     3857.69    124.48 o 
   0  10  11     4993.85     4982.94    258.08 o 
   1  10  11     6365.74     7328.84    718.57 o 
   2  10  11        2.29      151.57    195.36 o 
   3  10  11     2490.35     2048.44    244.29 o 
   4  10  11      758.48      285.28    161.92 o 
   5  10  11       10.34       48.25     42.26 o 
  -7  11  11      134.16      111.39    106.10 o 
  -6  11  11      865.81      749.76     86.96 o 
  -5  11  11       90.53      110.80     45.28 o 
  -4  11  11     3135.22     3514.43    198.02 o 
  -3  11  11     1085.22      990.38     82.42 o 
  -2  11  11     2176.59     1777.83     75.40 o 
  -1  11  11      206.55      247.17     34.02 o 
   0  11  11       47.17       44.79     76.65 o 
   1  11  11      246.20      392.48    111.60 o 
   2  11  11       95.80      293.06     91.45 o 
   3  11  11      575.52      673.31    171.10 o 
   4  11  11      418.37      385.20    124.06 o 
   5  11  11        8.35       33.88     71.58 o 
  -7  12  11       12.93      -23.33     78.11 o 
  -6  12  11       71.20       34.46     61.05 o 
  -5  12  11       85.48       95.81     49.49 o 
  -4  12  11       83.71      111.56     59.30 o 
  -3  12  11      386.59      326.08     68.28 o 
  -2  12  11      794.68      675.86     44.85 o 
  -1  12  11        0.18       -0.57     28.56 o 
   0  12  11      615.77      599.22     77.26 o 
   1  12  11     4148.82     4027.04    407.22 o 
   2  12  11      211.32      171.85    140.14 o 
   3  12  11       10.26       70.67     98.14 o 
   4  12  11      858.19      854.21    263.75 o 
   5  12  11      147.65      300.72     95.21 o 
  -7  13  11        0.13       14.62     58.02 o 
  -6  13  11     1039.99     1301.31    137.60 o 
  -5  13  11      255.02      156.51     57.31 o 
  -4  13  11     1523.06     1376.64    110.14 o 
  -3  13  11      639.56      715.22     69.86 o 
  -2  13  11      487.04      672.83     45.20 o 
  -1  13  11       99.74      164.48     34.73 o 
   0  13  11       93.53      115.55     43.41 o 
   1  13  11     3917.92     4725.05    715.02 o 
   2  13  11      403.42      403.68    101.43 o 
   3  13  11      783.26      813.16    181.04 o 
   4  13  11      123.50       32.10     85.03 o 
   5  13  11       65.33      -40.44    122.41 o 
  -7  14  11        1.91      -66.02     66.02 o 
  -6  14  11     1375.33     1526.41    147.82 o 
  -5  14  11     1572.64     1806.97    113.07 o 
  -4  14  11     1388.21     1501.12    116.65 o 
  -3  14  11      323.81      271.60     67.15 o 
  -2  14  11     1605.45     1525.52     73.70 o 
  -1  14  11      224.82      281.65     41.28 o 
   0  14  11      861.53      931.91    107.02 o 
   1  14  11     1812.43     1774.49    227.62 o 
   2  14  11       13.20     -105.12    105.12 o 
   3  14  11      115.83      228.47     99.99 o 
   4  14  11      898.79      871.31    269.07 o 
   5  14  11      122.05      129.09     95.60 o 
  -7  15  11       60.83      -21.64     89.66 o 
  -6  15  11        0.84      -69.80     69.80 o 
  -5  15  11      226.47      253.71     65.97 o 
  -4  15  11      252.69      260.30     61.23 o 
  -3  15  11      626.95      713.86     97.60 o 
  -2  15  11     1130.76     1071.68     57.14 o 
  -1  15  11       10.75       -2.83     28.58 o 
   0  15  11       67.81       71.97     52.56 o 
   1  15  11      879.93      920.32    104.88 o 
   2  15  11      870.88      727.90    108.10 o 
   3  15  11      553.65      537.30    207.51 o 
   4  15  11     1543.78     1931.35    267.82 o 
   5  15  11      114.80      145.69    121.82 o 
  -7  16  11       11.03       -6.09     88.46 o 
  -6  16  11        0.90        1.75     79.96 o 
  -5  16  11       16.09       79.38     63.20 o 
  -4  16  11        7.87       19.15     59.06 o 
  -3  16  11       72.09       43.61     47.88 o 
  -2  16  11      210.70      145.36     29.58 o 
  -1  16  11      249.12      221.71     40.29 o 
   0  16  11      127.09       55.82     63.44 o 
   1  16  11     1749.35     1571.78    146.86 o 
   2  16  11     1125.24      930.76    144.80 o 
   3  16  11      127.15       45.42     78.97 o 
   4  16  11        6.37       15.34     99.59 o 
   5  16  11       14.61      -79.26     98.94 o 
  -6  17  11      317.38      469.43    105.03 o 
  -5  17  11        0.78       -8.68    106.32 o 
  -4  17  11      127.15      145.63     88.83 o 
  -3  17  11      330.73      344.62    106.63 o 
  -2  17  11      214.99      264.05     34.74 o 
  -1  17  11      310.22      296.99     44.58 o 
   0  17  11       49.93       55.74     54.35 o 
   1  17  11       23.56       76.31     68.04 o 
   2  17  11     1467.56     1612.53    204.95 o 
   3  17  11        7.12     -156.98    156.98 o 
   4  17  11      361.48      334.87    159.08 o 
   5  17  11       37.24      218.29    143.40 o 
  -6  18  11       30.30       10.43     55.03 o 
  -5  18  11       34.36      139.21     71.70 o 
  -4  18  11       22.88      -61.21     61.21 o 
  -3  18  11     3810.88     3889.82    312.92 o 
  -2  18  11      742.23      740.75     51.42 o 
  -1  18  11     5515.40     5526.73    195.87 o 
   0  18  11     9134.46     9647.27    445.54 o 
   1  18  11     6742.64     7473.63    807.23 o 
   2  18  11      193.06       59.56     70.66 o 
   3  18  11      124.72      216.68     99.72 o 
   4  18  11      390.97      358.26    123.40 o 
   5  18  11      122.31      268.74    337.53 o 
  -6  19  11        1.26       29.06     65.33 o 
  -5  19  11      280.45      258.36     77.55 o 
  -4  19  11     1292.12     1560.64    147.48 o 
  -3  19  11     1030.72     1157.21    169.74 o 
  -2  19  11      581.78      478.26     38.75 o 
  -1  19  11     4306.29     4219.20    213.89 o 
   0  19  11     1995.83     2737.05    560.60 o 
   1  19  11     2459.71     2839.78    345.80 o 
   2  19  11      356.57      366.54    100.83 o 
   3  19  11      174.60       89.57     91.94 o 
   4  19  11       63.33       46.78    246.73 o 
  -6  20  11       56.82      -14.58     83.50 o 
  -5  20  11      160.55      149.53     84.86 o 
  -4  20  11      403.64      395.58    157.88 o 
  -3  20  11       69.15      151.14     83.96 o 
  -2  20  11        0.90        4.10     24.69 o 
  -1  20  11      190.94      139.80     60.12 o 
   0  20  11       52.58       72.82     70.93 o 
   1  20  11        0.20       64.15     74.75 o 
   2  20  11        1.86       59.02     57.24 o 
   3  20  11       37.73       -2.70     68.33 o 
   4  20  11       61.95       31.13     87.03 o 
  -6  21  11        1.56      -28.85     76.29 o 
  -5  21  11       38.87      128.24     83.70 o 
  -4  21  11     1348.99     1080.72    155.14 o 
  -3  21  11      392.69      302.71    113.05 o 
  -2  21  11      415.65      663.73     90.33 o 
  -1  21  11      185.64      218.06     46.09 o 
   0  21  11      142.42      246.35     63.95 o 
   1  21  11      165.60      223.98     66.51 o 
   2  21  11      128.55      222.27     97.05 o 
   3  21  11      182.33       74.14     97.56 o 
   4  21  11       57.67       32.10    127.49 o 
  -6  22  11     2155.17     2290.56    229.39 o 
  -5  22  11     1623.41     2440.45    218.70 o 
  -4  22  11      732.88      978.20    148.51 o 
  -3  22  11      266.98      237.14    112.42 o 
  -2  22  11      312.42      403.36     63.41 o 
  -1  22  11      439.55      271.99     79.64 o 
   0  22  11       21.23       69.62     49.09 o 
   1  22  11     1051.13     1030.03    114.21 o 
   2  22  11      255.46      249.47     75.88 o 
   3  22  11       23.01      -71.42     90.06 o 
   4  22  11       30.77       21.44     73.38 o 
  -5  23  11      352.41      207.35    105.92 o 
  -4  23  11      382.73      375.70    128.18 o 
  -3  23  11       62.81       41.55    110.99 o 
  -2  23  11        8.04       18.89     50.84 o 
  -1  23  11       12.78       67.82     66.10 o 
   0  23  11       88.74       72.08     26.58 o 
   1  23  11      226.18      220.51     65.87 o 
   2  23  11        2.04       30.45     70.62 o 
   3  23  11      180.22      149.24     96.86 o 
   4  23  11      836.04      994.57    162.33 o 
  -5  24  11        0.53       47.04     85.95 o 
  -4  24  11       57.77      120.80     91.08 o 
  -3  24  11      153.83      171.55    132.54 o 
  -2  24  11       12.87       34.95     57.99 o 
  -1  24  11       39.03       71.71     62.78 o 
   0  24  11       77.62       46.41     16.24 o 
   1  24  11      344.20      332.71     74.49 o 
   2  24  11      189.20      170.52     76.04 o 
   3  24  11      103.21       78.20    114.42 o 
  -5  25  11       95.38       19.80     96.47 o 
  -4  25  11      197.22      231.79    100.89 o 
  -3  25  11      283.26      319.60    117.61 o 
  -2  25  11      521.60      674.86     81.17 o 
  -1  25  11       75.42      116.97     37.89 o 
   0  25  11      166.01      129.03     52.17 o 
   1  25  11        7.42      -34.72     57.92 o 
   2  25  11       33.64      -15.51     62.84 o 
   3  25  11       12.56       23.04     62.54 o 
  -5  26  11      142.94      340.95    143.93 o 
  -4  26  11      100.67      206.39    120.00 o 
  -3  26  11      131.37       48.04     98.23 o 
  -2  26  11      138.34       85.95     59.12 o 
  -1  26  11       15.17       24.77     48.61 o 
   0  26  11      565.21      474.59     50.59 o 
   1  26  11     1448.25     1641.34    211.38 o 
   2  26  11      165.22      210.40    102.13 o 
   3  26  11      110.93      135.21     83.94 o 
  -4  27  11        1.38       49.88     83.52 o 
  -3  27  11       51.17       67.63     82.37 o 
  -2  27  11       49.02       28.11     50.24 o 
  -1  27  11      154.49       69.54     54.62 o 
   0  27  11       19.88       39.13     38.02 o 
   1  27  11     1636.43     1703.80    170.60 o 
   2  27  11      271.77      176.76    115.25 o 
   3  27  11       65.36      144.28     77.57 o 
  -4  28  11       82.76       56.63     88.49 o 
  -3  28  11        2.25       33.31     85.04 o 
  -2  28  11       11.76       40.54     55.10 o 
  -1  28  11       81.41       71.32     56.85 o 
   0  28  11       32.89       19.41     32.22 o 
   1  28  11        6.06      -70.83     70.83 o 
   2  28  11       72.75       31.12     67.39 o 
  -4  29  11       20.89        5.86    103.21 o 
  -3  29  11      116.89       19.89     91.33 o 
  -2  29  11      479.38      570.61     92.04 o 
  -1  29  11      106.89      115.48     80.71 o 
   0  29  11      100.77       70.34     48.32 o 
   1  29  11       11.99       60.60     88.78 o 
   2  29  11       76.16       31.40     81.13 o 
  -3  30  11       23.88      -30.75    103.16 o 
  -2  30  11       24.45       30.99     42.63 o 
  -1  30  11      285.25      249.41     54.21 o 
   0  30  11       29.48       35.01     57.14 o 
   1  30  11      448.93      292.66     77.05 o 
  -3  31  11      826.58      991.37    168.16 o 
  -2  31  11      702.72      671.03    151.66 o 
  -1  31  11      104.94       80.90     66.50 o 
   0  31  11      137.96       95.03     55.55 o 
   1  31  11      114.88      126.37     74.82 o 
  -2  32  11      230.55      211.26    132.94 o 
  -1  32  11        0.43       41.49     60.10 o 
   0  32  11      118.14      175.80     64.28 o 
  -7   0  12    17202.86    18999.77   1090.66 o 
  -6   0  12    14344.85    16596.96    757.76 o 
  -5   0  12    10313.93    12517.04    492.42 o 
  -4   0  12    13072.48    13815.69    594.55 o 
  -3   0  12     8460.87     8482.84    353.56 o 
  -2   0  12     2698.08     2398.72    141.29 o 
  -1   0  12     6015.47     6031.91    754.58 o 
   0   0  12     7771.55     7313.58    376.66 o 
   1   0  12    11087.39    12132.22   2136.63 o 
   2   0  12     1491.44     1422.59    220.13 o 
  -7   1  12      180.43       70.21     45.39 o 
  -6   1  12     1392.72     1153.40     92.80 o 
  -5   1  12      333.28      311.92     49.29 o 
  -4   1  12       76.45       74.74     49.97 o 
  -3   1  12       17.43       17.90     23.43 o 
  -2   1  12       47.22       99.99     26.10 o 
  -1   1  12      891.26      927.58     74.39 o 
   0   1  12      636.37      638.37     74.35 o 
   1   1  12     6543.92     8780.93    933.20 o 
   2   1  12     7653.09    10823.04    662.68 o 
  -7   2  12      195.75      110.63     40.71 o 
  -6   2  12        1.67        3.35     29.96 o 
  -5   2  12       58.64       72.73     28.86 o 
  -4   2  12      461.23      356.17     49.65 o 
  -3   2  12      393.50      313.74     49.99 o 
  -2   2  12      890.54      926.17     75.51 o 
  -1   2  12        0.08       14.15     28.99 o 
   0   2  12        6.08       92.95     33.83 o 
   1   2  12     2272.40     1602.75    123.13 o 
   2   2  12      509.43      557.93    216.00 o 
  -7   3  12      111.43       56.75     38.22 o 
  -6   3  12      721.21      712.65     68.43 o 
  -5   3  12      121.26      101.90     31.36 o 
  -4   3  12     2804.48     2888.96    145.34 o 
  -3   3  12     5279.22     5584.81    154.73 o 
  -2   3  12     7040.60     7390.46    274.28 o 
  -1   3  12     7325.82     8124.39    258.04 o 
   0   3  12     8531.99    10718.76    802.13 o 
   1   3  12       18.55      128.54     38.72 o 
   2   3  12       59.64      103.56     51.21 o 
   3   3  12       12.09      -32.10     67.87 o 
  -7   4  12     6800.69     8061.04    449.92 o 
  -6   4  12     2383.12     2284.58     88.53 o 
  -5   4  12     3521.97     3381.12    159.36 o 
  -4   4  12      742.98      748.19     53.70 o 
  -3   4  12     7121.39     7338.34    258.35 o 
  -2   4  12    15873.37    16831.54    544.27 o 
  -1   4  12     9916.20     9974.85    293.66 o 
   0   4  12    24922.96    27869.57    982.16 o 
   1   4  12     5029.49     6045.52    228.45 o 
   2   4  12     4277.54     4418.89    625.53 o 
   3   4  12       58.31      323.77     74.29 o 
  -7   5  12        0.63       26.52     72.71 o 
  -6   5  12       35.85      -12.91     22.56 o 
  -5   5  12     3502.83     3270.79    208.09 o 
  -4   5  12      337.90      178.75     51.21 o 
  -3   5  12     1739.58     1585.59     78.79 o 
  -2   5  12      941.88     1344.68    171.60 o 
  -1   5  12     1486.64     1847.47     93.29 o 
   0   5  12     4269.90     4573.51    351.44 o 
   1   5  12     1032.40     1194.63    110.28 o 
   2   5  12     1927.24     2377.99    122.94 o 
   3   5  12      273.63      299.01     76.13 o 
  -7   6  12        8.40       41.31     88.96 o 
  -6   6  12       13.30        7.88     50.81 o 
  -5   6  12      860.75      615.39    121.71 o 
  -4   6  12        0.12      -10.52     30.97 o 
  -3   6  12      161.37      150.26     38.99 o 
  -2   6  12      569.35      651.63     72.60 o 
  -1   6  12        0.14      -26.88     31.98 o 
   0   6  12     1723.33     1418.66     99.40 o 
   1   6  12      237.26      176.70     47.36 o 
   2   6  12        1.75      -17.10     44.94 o 
   3   6  12       33.23      101.81     43.11 o 
  -7   7  12      496.38      275.98     73.34 o 
  -6   7  12      449.74      350.18     66.42 o 
  -5   7  12      183.86      183.09     53.51 o 
  -4   7  12      140.44      134.38     39.17 o 
  -3   7  12      191.78      199.06     31.08 o 
  -2   7  12      533.02      534.68     49.95 o 
  -1   7  12     5133.24     4958.07    282.69 o 
   0   7  12     1866.87     2163.39    146.08 o 
   1   7  12     3521.49     4441.99    295.61 o 
   2   7  12     4211.28     4721.65    526.58 o 
   3   7  12     1052.97      554.91     42.19 o 
   5   7  12      957.33      633.79     94.47 o 
  -7   8  12     6273.00     6690.21    381.65 o 
  -6   8  12     6014.79     5999.15    346.97 o 
  -5   8  12     5392.60     5854.56    290.85 o 
  -4   8  12    14741.81    16026.80    617.95 o 
  -3   8  12     3936.78     3675.37    109.03 o 
  -2   8  12     8250.85     8451.69    291.47 o 
  -1   8  12     4885.80     4624.00    256.15 o 
   0   8  12     3479.02     3240.91    154.65 o 
   1   8  12     3375.75     2926.85    156.17 o 
   2   8  12     1540.05     1494.61    184.82 o 
   3   8  12     4868.86     8362.97   2408.58 o 
   4   8  12     1753.47      945.52    207.29 o 
   5   8  12      954.37      759.21    382.93 o 
  -7   9  12       43.27      -57.09     84.99 o 
  -6   9  12      329.53      247.27     95.14 o 
  -5   9  12      565.07      832.83    240.81 o 
  -4   9  12     1573.43     2166.69    313.43 o 
  -3   9  12      893.22      855.72     67.03 o 
  -2   9  12     2082.93     2208.18     97.18 o 
  -1   9  12      716.91      757.89     87.82 o 
   0   9  12      136.34      174.15     56.85 o 
   1   9  12     2588.42     2358.24    209.73 o 
   2   9  12      740.41      428.37    144.34 o 
   3   9  12     4494.14     6302.07    494.65 o 
   4   9  12     3140.54     4359.48    971.32 o 
   5   9  12     1143.73     1501.21    223.36 o 
  -7  10  12       16.42        4.44     58.97 o 
  -6  10  12        6.10       58.36     72.77 o 
  -5  10  12      112.84      122.30     61.59 o 
  -4  10  12      169.56      168.94     54.32 o 
  -3  10  12       43.52       55.86     36.27 o 
  -2  10  12      144.80       97.97     35.39 o 
  -1  10  12        0.08       47.39     34.49 o 
   0  10  12       74.28       69.22     42.97 o 
   1  10  12     1382.27     1283.61    130.67 o 
   2  10  12       62.99       80.92     91.93 o 
   3  10  12       15.25      267.27    185.31 o 
   4  10  12        9.73       68.28    108.19 o 
   5  10  12      154.51       99.10    113.05 o 
  -7  11  12      257.10      190.37     74.04 o 
  -6  11  12      100.50      165.32     84.48 o 
  -5  11  12      492.03      439.87     90.81 o 
  -4  11  12     1576.03     1362.94    129.49 o 
  -3  11  12     2190.89     2254.64    126.34 o 
  -2  11  12     4379.55     4501.44    250.12 o 
  -1  11  12     1214.62     1306.50    109.04 o 
   0  11  12      720.18      729.20    147.12 o 
   1  11  12      401.76      717.26     98.84 o 
   2  11  12      161.07      189.11    139.87 o 
   3  11  12     3353.36     3718.33    314.81 o 
   4  11  12     1452.09     1721.30    255.00 o 
   5  11  12       91.44       46.21     92.66 o 
  -7  12  12     6665.87     7911.79    506.68 o 
  -6  12  12     4577.30     5569.45    291.54 o 
  -5  12  12     4469.54     4643.38    267.72 o 
  -4  12  12     1103.59     1218.88    135.57 o 
  -3  12  12     3124.23     3070.24    163.14 o 
  -2  12  12    17821.13    18081.64    576.11 o 
  -1  12  12     9019.19     9348.16    296.16 o 
   0  12  12     8833.72     9084.10    501.11 o 
   1  12  12     1720.49     2077.32    191.25 o 
   2  12  12     2214.21     2192.15    238.39 o 
   3  12  12     1283.04     1809.21    569.58 o 
   4  12  12      455.84      620.60    187.42 o 
   5  12  12      619.65      610.74    149.57 o 
  -7  13  12      153.99       14.44     87.55 o 
  -6  13  12      335.39      323.97     83.08 o 
  -5  13  12      128.35       75.45     56.56 o 
  -4  13  12      331.94      399.08     71.62 o 
  -3  13  12      223.82      229.92     57.90 o 
  -2  13  12     4910.91     5519.88    200.33 o 
  -1  13  12     1025.56     1046.37     83.91 o 
   0  13  12     2628.31     3166.28    509.32 o 
   1  13  12     2604.76     3129.22    289.64 o 
   2  13  12      992.04     1445.80    223.33 o 
   3  13  12      724.72      787.99    353.58 o 
   4  13  12      309.89      375.97    198.58 o 
   5  13  12      267.01      642.22    175.58 o 
  -7  14  12       19.95      -11.47     81.28 o 
  -6  14  12        4.82      -55.85     55.96 o 
  -5  14  12       34.30       38.62     51.76 o 
  -4  14  12        1.64        2.55     44.33 o 
  -3  14  12       24.76        8.98     40.33 o 
  -2  14  12      148.10       95.10     33.23 o 
  -1  14  12       31.61        7.37     27.48 o 
   0  14  12        0.71      -28.74     64.39 o 
   1  14  12      303.49      263.83     71.68 o 
   2  14  12        7.49      135.88    203.16 o 
   3  14  12        0.31      266.66    179.28 o 
   4  14  12       36.17       10.25    178.86 o 
   5  14  12       18.34       30.55    105.01 o 
  -6  15  12      519.64      429.70     80.87 o 
  -5  15  12      219.87      192.48     66.45 o 
  -4  15  12       27.13      118.88     47.96 o 
  -3  15  12      100.31      161.25     66.70 o 
  -2  15  12     1146.18     1261.66     82.52 o 
  -1  15  12     2166.03     2444.74    121.48 o 
   0  15  12     4918.50     5732.20    469.88 o 
   1  15  12      320.28      420.03     97.84 o 
   2  15  12     1421.10     2138.27    211.84 o 
   3  15  12      901.75     1240.37    175.19 o 
   4  15  12      808.10     1274.95    239.66 o 
   5  15  12      442.09      599.74    136.74 o 
  -6  16  12     3467.69     3667.09    221.11 o 
  -5  16  12     7196.61     8422.75    420.36 o 
  -4  16  12     3205.64     3271.87    201.54 o 
  -3  16  12      104.85      113.20     78.34 o 
  -2  16  12    17979.85    17858.76    566.11 o 
  -1  16  12     7929.05     7968.57    283.59 o 
   0  16  12     8407.69     7901.50    585.48 o 
   1  16  12     1372.42     1758.08    254.32 o 
   2  16  12     1957.41     2327.08    292.13 o 
   3  16  12     1502.31     1772.06    386.60 o 
   4  16  12       77.82      125.10    113.48 o 
  -6  17  12       60.47       29.73     55.79 o 
  -5  17  12      679.80      595.05    103.87 o 
  -4  17  12      906.67     1129.19    115.19 o 
  -3  17  12     1989.27     2131.55    142.83 o 
  -2  17  12     1795.72     2212.59    194.86 o 
  -1  17  12      297.80      401.91    102.60 o 
   0  17  12      660.70     1056.89    396.58 o 
   1  17  12      239.81      419.96     86.74 o 
   2  17  12      569.39      533.81    106.16 o 
   3  17  12     1657.85     1497.76    227.16 o 
   4  17  12      621.81      420.59    171.01 o 
  -6  18  12       41.57      -13.21     62.68 o 
  -5  18  12       16.68       17.12     82.46 o 
  -4  18  12       16.62      -31.24     49.43 o 
  -3  18  12      907.64      693.40     97.72 o 
  -2  18  12      173.22      195.95     35.72 o 
  -1  18  12       10.38      -27.82     48.73 o 
   0  18  12       10.58       -7.62     51.23 o 
   1  18  12       91.58      120.74     86.02 o 
   2  18  12       15.10       40.76     77.57 o 
   3  18  12       42.23      -15.84    106.52 o 
   4  18  12       15.87      275.60    138.40 o 
  -6  19  12      366.71      340.32     92.19 o 
  -5  19  12      100.12      -22.55     54.37 o 
  -4  19  12      499.93      390.04     74.80 o 
  -3  19  12      803.70      722.95     94.42 o 
  -2  19  12     1230.19     1084.16    123.75 o 
  -1  19  12      254.73      125.39     36.94 o 
   0  19  12     1981.69     2142.15    132.22 o 
   1  19  12      385.53      315.53    145.89 o 
   2  19  12      499.53      537.76    112.23 o 
   3  19  12     1637.23     2389.19    287.44 o 
   4  19  12      740.01     1048.37    300.84 o 
  -6  20  12     4958.43     6228.78    354.89 o 
  -5  20  12     5446.03     6615.02    547.91 o 
  -4  20  12     7553.30     8692.18    533.18 o 
  -3  20  12     1480.50     1520.06    114.84 o 
  -2  20  12     1234.54     1142.74     62.45 o 
  -1  20  12     1066.99      967.46     65.51 o 
   0  20  12     2758.08     2744.36    189.63 o 
   1  20  12     1686.23     1634.83    139.99 o 
   2  20  12     1412.64     1417.02    230.90 o 
   3  20  12     2736.44     2105.07    315.44 o 
   4  20  12      325.27      531.98    236.64 o 
  -5  21  12       78.72      120.00     96.27 o 
  -4  21  12      734.91      789.23    161.46 o 
  -3  21  12      426.60      439.42    105.85 o 
  -2  21  12      179.85      231.42     37.28 o 
  -1  21  12      336.29      267.66     43.07 o 
   0  21  12      922.72     1042.65    108.23 o 
   1  21  12     1834.44     1792.44    226.61 o 
   2  21  12     1458.48     1970.61    216.35 o 
   3  21  12     1486.96     1536.75    234.12 o 
   4  21  12     1003.10     1173.55    229.02 o 
  -5  22  12        1.07       91.37     82.69 o 
  -4  22  12      118.53       95.60     85.61 o 
  -3  22  12      101.82       97.06     84.09 o 
  -2  22  12      262.53      254.92     31.94 o 
  -1  22  12      162.06      150.64     54.60 o 
   0  22  12      266.86      196.66     73.44 o 
   1  22  12      230.61      116.26     69.30 o 
   2  22  12       94.78       64.96    112.39 o 
   3  22  12       85.16      132.08    289.84 o 
  -5  23  12       62.48       73.87    147.56 o 
  -4  23  12      265.03      331.04    110.63 o 
  -3  23  12      938.01      708.44    135.30 o 
  -2  23  12     1221.31      932.29    269.79 o 
  -1  23  12      969.33      946.05    120.56 o 
   0  23  12     1128.72     1208.50    159.79 o 
   1  23  12      319.84      382.41    113.35 o 
   2  23  12      970.82     1041.75    214.01 o 
   3  23  12      637.06     1072.17    339.82 o 
  -5  24  12      667.88      638.45    125.23 o 
  -4  24  12      771.16      814.11    151.63 o 
  -3  24  12     1544.12     1655.50    195.07 o 
  -2  24  12     6954.49     6642.05    358.80 o 
  -1  24  12     3836.30     3363.64    231.39 o 
   0  24  12     7202.38     6777.41    377.47 o 
   1  24  12     1100.21     1333.36    193.96 o 
   2  24  12     1056.06     1049.19    142.29 o 
   3  24  12      512.50      387.73    136.09 o 
  -5  25  12        9.09      -31.91     77.54 o 
  -4  25  12      622.30      581.13    118.59 o 
  -3  25  12      889.71      989.65    183.44 o 
  -2  25  12     1951.00     1815.88    137.58 o 
  -1  25  12     1825.03     1608.57    105.92 o 
   0  25  12     1656.95     1789.47    180.97 o 
   1  25  12       15.50       70.89     52.59 o 
   2  25  12      102.65       18.35     61.43 o 
   3  25  12      130.15       74.29     76.58 o 
  -4  26  12       48.17      125.66    102.91 o 
  -3  26  12       14.13      -33.72    101.26 o 
  -2  26  12       14.43      100.35    117.96 o 
  -1  26  12      220.59      193.49     42.28 o 
   0  26  12      134.55       86.70     76.98 o 
   1  26  12      738.91      485.42    112.58 o 
   2  26  12      108.26      120.45     87.01 o 
  -4  27  12       77.35       72.83     88.86 o 
  -3  27  12       58.71      -99.43    108.46 o 
  -2  27  12       10.46       83.18     70.30 o 
  -1  27  12        8.62      -13.95     55.07 o 
   0  27  12      347.50      355.55     70.73 o 
   1  27  12     1094.24     1139.07    130.07 o 
   2  27  12     1622.15     1669.20    291.38 o 
  -3  28  12     3065.40     3460.16    279.51 o 
  -2  28  12     1761.02     1814.96    172.61 o 
  -1  28  12      455.66      391.48     80.13 o 
   0  28  12      956.08     1040.10    100.97 o 
   1  28  12      514.78      539.92     98.70 o 
   2  28  12      232.07      142.14     96.05 o 
  -3  29  12        3.91     -103.57    103.57 o 
  -2  29  12       40.35      106.16     75.70 o 
  -1  29  12      336.13      250.57     73.76 o 
   0  29  12      259.80      247.11     91.36 o 
   1  29  12       36.05       53.98     57.25 o 
  -2  30  12       17.20     -145.75    145.75 o 
  -1  30  12      115.24      -14.60     58.66 o 
   0  30  12      216.12      168.04     60.33 o 
   1  30  12        9.30      -37.93     71.41 o 
  -1  31  12       56.14      102.61     53.73 o 
   0  31  12      248.39      173.71     83.88 o 
  -7   1  13       23.81        5.98     31.04 o 
  -6   1  13     1133.29      987.38     73.29 o 
  -5   1  13      156.57      149.90     39.35 o 
  -4   1  13       40.59       -1.09     31.56 o 
  -3   1  13       41.31       63.99     33.34 o 
  -2   1  13       12.88       34.81     26.97 o 
  -1   1  13      226.22      317.27     46.34 o 
   0   1  13      167.08      210.10     54.56 o 
   1   1  13     2270.12     2633.72    143.97 o 
   2   1  13       44.81       34.52     44.26 o 
   3   1  13        0.30      -77.96     82.55 o 
  -7   2  13       76.00       77.66     75.58 o 
  -6   2  13      739.63      709.13     59.90 o 
  -5   2  13      260.85      211.63     41.84 o 
  -4   2  13     1073.26     1089.44     67.07 o 
  -3   2  13     2031.63     1793.24     98.47 o 
  -2   2  13      435.25      526.95     61.43 o 
  -1   2  13       77.65      135.74     37.48 o 
   0   2  13       42.71       76.44     74.93 o 
   1   2  13     1135.48     1299.78    109.78 o 
   2   2  13      139.78      136.38     50.63 o 
   3   2  13      201.79      268.74    141.25 o 
  -7   3  13       64.64       15.99     54.39 o 
  -6   3  13       98.91       62.38     38.18 o 
  -5   3  13       82.12       57.92     31.11 o 
  -4   3  13     2098.69     2029.77    143.50 o 
  -3   3  13     2915.23     2948.79    156.90 o 
  -2   3  13      187.30      109.99     46.13 o 
  -1   3  13        0.81      -37.77     37.77 o 
   0   3  13        0.92       30.60     32.13 o 
   1   3  13      959.69     1340.38    103.50 o 
   2   3  13      118.66       72.97     47.23 o 
   3   3  13     1012.41     1085.97    154.09 o 
  -7   4  13        0.28       -2.13     99.38 o 
  -6   4  13       67.75       35.93     27.52 o 
  -5   4  13      102.98       37.15     31.73 o 
  -4   4  13       90.28       68.92     47.38 o 
  -3   4  13      118.71      124.37     37.19 o 
  -2   4  13        4.94       23.35     33.82 o 
  -1   4  13        2.42       37.27     41.67 o 
   0   4  13       47.77       10.51     36.51 o 
   1   4  13     1746.46     1601.57    168.11 o 
   2   4  13        7.17       55.65     41.41 o 
   3   4  13       11.15      104.56     61.45 o 
  -7   5  13      122.66      104.46     96.51 o 
  -6   5  13      214.98      126.59     23.82 o 
  -5   5  13      178.56      123.07     27.35 o 
  -4   5  13       30.47       -2.21     31.93 o 
  -3   5  13       11.82        2.90     51.21 o 
  -2   5  13      431.06      310.24     46.17 o 
  -1   5  13      303.00      375.39     42.50 o 
   0   5  13      805.34      789.43     55.84 o 
   1   5  13      848.09      652.96     96.64 o 
   2   5  13       19.76       80.27     81.39 o 
   3   5  13      304.42      292.16    225.17 o 
   4   5  13      153.56      -62.37     70.62 o 
  -7   6  13      494.71      407.20     92.73 o 
  -6   6  13      211.03      210.75     68.79 o 
  -5   6  13      122.72       84.10     39.19 o 
  -4   6  13     3961.71     3915.62    131.24 o 
  -3   6  13     1116.57     1117.25     82.38 o 
  -2   6  13      937.53      871.70     60.14 o 
  -1   6  13       13.52        2.49     39.01 o 
   0   6  13       78.11      102.27     48.04 o 
   1   6  13        4.42       63.89     40.05 o 
   2   6  13      624.35      497.91     71.74 o 
   3   6  13     1000.32      629.55    146.29 o 
   4   6  13       87.34      187.36     77.36 o 
  -7   7  13      442.03      466.95     97.52 o 
  -6   7  13       13.45       -6.66     47.03 o 
  -5   7  13      388.19      480.98     87.65 o 
  -4   7  13        3.32       -0.65     24.97 o 
  -3   7  13      101.61       98.14     35.34 o 
  -2   7  13      602.01      572.68     62.18 o 
  -1   7  13      261.57      172.16     40.31 o 
   0   7  13     2608.65     2962.95    180.23 o 
   1   7  13      647.32      686.48     90.85 o 
   2   7  13        8.53       79.99     61.58 o 
   3   7  13        0.48       35.23    157.30 o 
   4   7  13       30.53       12.37     29.07 o 
  -7   8  13      128.24      153.72     91.61 o 
  -6   8  13        3.10      -26.93     64.06 o 
  -5   8  13       46.97      -50.70     51.64 o 
  -4   8  13       14.73      -13.79     20.59 o 
  -3   8  13      146.36      128.83     34.12 o 
  -2   8  13      142.40      101.20     30.97 o 
  -1   8  13      541.85      451.50     56.55 o 
   0   8  13     1949.40     1826.47    252.26 o 
   1   8  13      425.10      348.43     70.28 o 
   2   8  13        2.52       46.96     56.99 o 
   3   8  13       57.74      180.69    165.10 o 
   4   8  13       92.07      267.93    197.46 o 
  -7   9  13       10.97       23.05     58.52 o 
  -6   9  13       12.60      -23.40     59.74 o 
  -5   9  13      144.78      153.69     62.63 o 
  -4   9  13       98.99      103.52     45.14 o 
  -3   9  13      871.86      940.63     57.00 o 
  -2   9  13     3265.56     3811.61    160.90 o 
  -1   9  13     4526.32     5253.04    296.36 o 
   0   9  13      555.97      656.12     88.91 o 
   1   9  13       46.76      117.54     67.55 o 
   2   9  13       22.02       45.78    124.98 o 
   3   9  13       32.56      243.06    298.09 o 
   4   9  13       50.64      -11.94     74.58 o 
   5   9  13        0.17       -6.08    188.03 o 
  -7  10  13      222.61      461.31    102.63 o 
  -6  10  13      310.22      481.68     83.23 o 
  -5  10  13       12.57       -6.86     42.54 o 
  -4  10  13      764.00      939.17     78.47 o 
  -3  10  13     1125.22     1008.95     82.54 o 
  -2  10  13     5649.33     6302.84    199.87 o 
  -1  10  13     7443.35     7377.40    404.03 o 
   0  10  13     1755.54     2028.50    218.63 o 
   1  10  13     1252.09     1386.45    249.42 o 
   2  10  13      188.39       18.90     79.86 o 
   3  10  13      566.45      385.74    164.18 o 
   4  10  13        3.39        7.16     85.37 o 
   5  10  13        7.99      -41.38    100.05 o 
  -7  11  13        0.04       43.21    109.37 o 
  -6  11  13      172.88      239.87     92.47 o 
  -5  11  13        4.18       23.80     45.78 o 
  -4  11  13      109.93       96.54     59.84 o 
  -3  11  13      410.58      300.74     37.65 o 
  -2  11  13        1.42      -28.24     28.24 o 
  -1  11  13     1303.90     1483.76    190.29 o 
   0  11  13      423.20      336.36     81.98 o 
   1  11  13      315.01      371.13    122.33 o 
   2  11  13      167.16      170.14    160.30 o 
   3  11  13      617.61      526.16    148.59 o 
   4  11  13      408.52      388.66    134.40 o 
   5  11  13        2.53      166.83    155.26 o 
  -6  12  13       80.07      114.26     94.89 o 
  -5  12  13       11.46       23.62     52.74 o 
  -4  12  13        8.41       24.94     49.29 o 
  -3  12  13      239.84      169.14     36.78 o 
  -2  12  13      109.94      191.18     40.98 o 
  -1  12  13       36.84       34.03     57.90 o 
   0  12  13      521.10      653.56     92.02 o 
   1  12  13     1417.93     1455.92    128.54 o 
   2  12  13      652.00      131.30    205.78 o 
   3  12  13      220.83      264.45    143.91 o 
   4  12  13        0.36      118.38    166.93 o 
   5  12  13       94.14       86.17     90.22 o 
  -6  13  13       27.03       61.42     65.39 o 
  -5  13  13      898.77      977.62    150.13 o 
  -4  13  13        0.79      -38.47     69.34 o 
  -3  13  13      823.08      927.50     41.32 o 
  -2  13  13     1264.18     1098.25     96.33 o 
  -1  13  13      101.00      147.45     37.33 o 
   0  13  13      174.55      214.32     49.37 o 
   1  13  13     1862.87     2099.27    144.83 o 
   2  13  13      377.69      273.67    116.88 o 
   3  13  13      950.73     1039.39    168.15 o 
   4  13  13      259.20      205.21    186.11 o 
  -6  14  13     1402.02     1392.38    133.71 o 
  -5  14  13     4445.65     4614.31    218.18 o 
  -4  14  13     1555.25     1617.14    123.55 o 
  -3  14  13     4039.65     4003.55    224.83 o 
  -2  14  13        9.03       21.33     24.44 o 
  -1  14  13      428.86      464.00     49.40 o 
   0  14  13      363.75      516.31    107.48 o 
   1  14  13        5.15      -45.78     50.88 o 
   2  14  13        8.46      -24.48     68.33 o 
   3  14  13      756.19      606.31    239.94 o 
   4  14  13      314.00      520.30    204.08 o 
  -6  15  13       73.03      -32.77     76.17 o 
  -5  15  13       24.40      -66.45     66.45 o 
  -4  15  13      364.32      486.78     75.37 o 
  -3  15  13     2454.17     2580.78    148.40 o 
  -2  15  13      326.56      410.53     51.63 o 
  -1  15  13      698.08      683.58     56.91 o 
   0  15  13       76.98       67.37     59.09 o 
   1  15  13      154.54       92.27     67.89 o 
   2  15  13      476.26      334.10    257.85 o 
   3  15  13     1125.95     1490.11    427.42 o 
   4  15  13        3.95       41.48    153.42 o 
  -6  16  13        0.32       -1.06     58.78 o 
  -5  16  13      137.43       52.15     63.78 o 
  -4  16  13      227.99      176.01     79.77 o 
  -3  16  13      143.97       34.83     70.74 o 
  -2  16  13       42.82        7.80     26.87 o 
  -1  16  13       64.74       50.14     46.74 o 
   0  16  13      494.49      316.75     75.14 o 
   1  16  13       45.59       76.72     59.08 o 
   2  16  13      115.70       32.86     73.95 o 
   3  16  13       81.63      189.77    171.97 o 
   4  16  13       16.39        2.75     99.63 o 
  -6  17  13        4.14       24.26     68.10 o 
  -5  17  13      280.96      276.69     72.99 o 
  -4  17  13     1168.80     1161.31    157.34 o 
  -3  17  13     1954.81     1887.37    181.99 o 
  -2  17  13      140.80      157.69     34.92 o 
  -1  17  13      426.11      466.32     44.65 o 
   0  17  13        0.76       42.89     49.92 o 
   1  17  13        0.89      -36.91     59.06 o 
   2  17  13      378.69       88.24    107.92 o 
   3  17  13      167.59      275.34    109.09 o 
   4  17  13      142.69      211.07    117.03 o 
  -6  18  13      124.10      191.47     81.01 o 
  -5  18  13        6.94       19.91     49.20 o 
  -4  18  13       45.99      110.64     62.03 o 
  -3  18  13      465.85      431.48     71.62 o 
  -2  18  13      681.14      818.90     55.34 o 
  -1  18  13     2461.55     2044.62    154.29 o 
   0  18  13     1087.24     1232.78    157.95 o 
   1  18  13     2256.68     2426.24    194.46 o 
   2  18  13      146.75        4.78     71.17 o 
   3  18  13       68.07       16.01    111.43 o 
   4  18  13       57.71      200.87    322.86 o 
  -6  19  13      137.28      176.02     76.19 o 
  -5  19  13       43.32      -27.64     59.25 o 
  -4  19  13       17.08       19.73     45.85 o 
  -3  19  13      521.76      438.45     78.37 o 
  -2  19  13      123.43      123.97     28.17 o 
  -1  19  13      218.96      214.82     34.30 o 
   0  19  13       19.54       79.95     65.70 o 
   1  19  13        9.44      -18.66     68.84 o 
   2  19  13        2.68       50.10     67.68 o 
   3  19  13       76.95      164.24    111.92 o 
   4  19  13        0.96      -10.31     85.65 o 
  -5  20  13       25.42       63.47     68.75 o 
  -4  20  13       19.97      -93.07     93.07 o 
  -3  20  13      114.50       75.54     57.38 o 
  -2  20  13       20.25       11.63     25.80 o 
  -1  20  13       10.57       48.71     36.56 o 
   0  20  13      714.51      570.71    121.61 o 
   1  20  13     1177.21     1418.57    152.78 o 
   2  20  13       51.80      -25.91     73.13 o 
   3  20  13        2.54      -71.54    160.51 o 
  -5  21  13        9.19      -81.39     81.39 o 
  -4  21  13        9.86       15.91     69.77 o 
  -3  21  13       62.93      101.14     51.76 o 
  -2  21  13      357.77      335.46     40.80 o 
  -1  21  13        3.13       18.63     27.94 o 
   0  21  13      564.74      714.83    137.78 o 
   1  21  13     1034.55     1270.08    147.74 o 
   2  21  13      521.29      705.86    176.62 o 
   3  21  13        3.68      124.10    108.13 o 
  -5  22  13      298.10      241.30     80.30 o 
  -4  22  13      923.44     1034.22    146.33 o 
  -3  22  13      497.46      435.18     86.34 o 
  -2  22  13       32.10       49.52     31.36 o 
  -1  22  13      132.32       92.28     52.24 o 
   0  22  13        5.94      -30.59     67.50 o 
   1  22  13        7.73      -35.65     62.75 o 
   2  22  13       41.74       41.27     95.85 o 
   3  22  13        0.56      181.33    117.47 o 
  -5  23  13        1.62      -42.39     67.52 o 
  -4  23  13       16.03       56.76     60.97 o 
  -3  23  13       25.98      133.68     68.47 o 
  -2  23  13       13.30       26.72     29.50 o 
  -1  23  13        8.54       12.75     48.00 o 
   0  23  13      856.55      711.71    136.20 o 
   1  23  13      145.66      127.55     73.40 o 
   2  23  13       10.61       33.28     66.15 o 
   3  23  13        3.52      294.42    206.37 o 
  -4  24  13        4.59      -56.07    103.76 o 
  -3  24  13      134.21      148.93     72.59 o 
  -2  24  13       31.06        3.31     37.16 o 
  -1  24  13      102.65       66.79     29.32 o 
   0  24  13      266.40      191.25     64.85 o 
   1  24  13        3.95       92.17     61.81 o 
   2  24  13       14.71       97.30    107.81 o 
  -4  25  13     1010.60      950.96    170.74 o 
  -3  25  13     1630.13     1701.97    128.28 o 
  -2  25  13       41.35       16.95     32.61 o 
  -1  25  13      388.00      346.56     93.45 o 
   0  25  13      387.06      300.17     90.33 o 
   1  25  13      172.20      148.35     78.02 o 
   2  25  13       96.54       42.10     82.11 o 
  -4  26  13      655.28      989.76    171.76 o 
  -3  26  13     1177.97     1048.79    221.06 o 
  -2  26  13        3.39      -13.97     27.31 o 
  -1  26  13      211.33      179.29     36.81 o 
   0  26  13      484.77      629.03    242.75 o 
   1  26  13      528.54      468.50     92.47 o 
   2  26  13        9.19       41.28     90.15 o 
  -3  27  13       26.35       75.31    124.55 o 
  -2  27  13       87.10       89.88     38.90 o 
  -1  27  13       44.66      -53.64     70.56 o 
   0  27  13       24.43       30.25     65.82 o 
   1  27  13       79.00        8.86     84.46 o 
  -3  28  13       81.67       46.11    185.21 o 
  -2  28  13      583.66      474.67     80.88 o 
  -1  28  13       50.68      -18.04     62.84 o 
   0  28  13       29.55       -4.34     65.93 o 
   1  28  13       23.09       15.78     59.64 o 
  -2  29  13       40.23       16.95     73.47 o 
  -1  29  13      156.16      178.87     76.72 o 
   0  29  13      517.93      734.98    127.09 o 
  -7   0  14     3655.76     3653.23    333.86 o 
  -6   0  14     1658.41     1460.90    121.54 o 
  -5   0  14      182.84       91.55     56.82 o 
  -4   0  14      191.51      113.33     66.45 o 
  -3   0  14     2124.66     2256.54    134.59 o 
  -2   0  14     7536.72     7653.37    381.13 o 
  -1   0  14    16044.21    16244.29    824.58 o 
   0   0  14     3255.00     2907.67    202.85 o 
   1   0  14     8992.57     9279.90   1531.28 o 
   2   0  14       15.18       24.76     74.29 o 
   3   0  14      511.83      698.91    176.10 o 
  -7   1  14       50.30       81.81     61.16 o 
  -6   1  14      293.19      180.56     38.52 o 
  -5   1  14      413.39      323.74     45.96 o 
  -4   1  14     1761.75     1625.24     91.68 o 
  -3   1  14     1373.11     1248.63     75.35 o 
  -2   1  14     2871.94     3086.75    121.13 o 
  -1   1  14     2035.69     2848.67    269.01 o 
   0   1  14      343.43      460.47     58.75 o 
   1   1  14     2788.24     3164.51    461.68 o 
   2   1  14       31.16       84.07     52.45 o 
   3   1  14      298.50      387.70    105.27 o 
  -7   2  14       97.91       46.06     71.02 o 
  -6   2  14      158.51      193.42     42.13 o 
  -5   2  14       92.99       55.79     34.94 o 
  -4   2  14      305.13      255.11     44.85 o 
  -3   2  14       62.10      115.20     43.41 o 
  -2   2  14      300.08      407.49     51.73 o 
  -1   2  14      118.88      163.56     55.05 o 
   0   2  14     1182.56     1012.69    210.10 o 
   1   2  14      115.66      297.67    144.42 o 
   2   2  14        6.83      -13.93     42.39 o 
   3   2  14        1.81       10.02    116.03 o 
   4   2  14       78.94       90.80     95.39 o 
  -7   3  14      579.98      555.90    114.56 o 
  -6   3  14      224.61      127.23     46.56 o 
  -5   3  14      415.77      482.84     68.01 o 
  -4   3  14       16.26       80.98     35.68 o 
  -3   3  14      147.69       56.00     37.40 o 
  -2   3  14        4.65       65.12     39.32 o 
  -1   3  14     1010.15      919.02    186.57 o 
   0   3  14     4185.19     4488.74    225.73 o 
   1   3  14     1753.97     1808.54    170.80 o 
   2   3  14     1915.51     2427.08    771.54 o 
   3   3  14     2796.25     3002.25    660.39 o 
   4   3  14      624.28      690.66    133.91 o 
  -7   4  14     1610.48     1564.83    139.80 o 
  -6   4  14     4152.35     3712.32    259.31 o 
  -5   4  14    12202.18    12730.75    377.09 o 
  -4   4  14     3481.82     3808.18    273.15 o 
  -3   4  14     2612.76     2279.58    124.27 o 
  -2   4  14     1163.87     1237.62     88.85 o 
  -1   4  14     3511.03     3518.01    175.61 o 
   0   4  14      104.62      112.14     51.30 o 
   1   4  14      789.44      925.13     67.27 o 
   2   4  14     4823.42     5248.91   1046.41 o 
   3   4  14     1215.30      913.89    476.49 o 
   4   4  14     1309.97     1238.23    209.12 o 
  -7   5  14        5.21       76.14     56.25 o 
  -6   5  14      684.61      702.79     86.96 o 
  -5   5  14     2528.91     2287.90    377.99 o 
  -4   5  14        7.44       -1.88     34.56 o 
  -3   5  14      368.54      360.98     47.26 o 
  -2   5  14      683.52      721.96     67.33 o 
  -1   5  14      417.57      417.52     60.46 o 
   0   5  14      825.03      727.05     54.20 o 
   1   5  14     1816.03     1960.62    119.22 o 
   2   5  14     3945.49     4926.70    406.05 o 
   3   5  14     4890.11     4306.39   1373.97 o 
   4   5  14     1183.60     1003.42    114.65 o 
  -7   6  14        1.89       30.70     74.01 o 
  -6   6  14        1.82      -22.03     44.06 o 
  -5   6  14      108.49       74.92     56.26 o 
  -4   6  14      662.98      596.22     62.00 o 
  -3   6  14      663.74      647.05     61.97 o 
  -2   6  14       37.40       47.25     28.97 o 
  -1   6  14        6.66        5.44     61.61 o 
   0   6  14     1116.37      982.01    107.24 o 
   1   6  14      488.54      531.43     87.76 o 
   2   6  14       91.57      145.92    116.77 o 
   3   6  14        7.55        3.10    133.45 o 
  -7   7  14      296.50      185.20     71.11 o 
  -6   7  14       19.86       64.22     57.34 o 
  -5   7  14      312.83      315.47     74.99 o 
  -4   7  14     3942.30     3519.91    236.90 o 
  -3   7  14     5083.56     5466.54    202.29 o 
  -2   7  14     1136.97     1065.95     70.06 o 
  -1   7  14     2178.12     2358.71    133.12 o 
   0   7  14     1238.68     1476.82    161.78 o 
   1   7  14      308.10      388.65     75.61 o 
   2   7  14      538.69      814.55    113.97 o 
   3   7  14      317.11     1731.68    366.88 o 
  -6   8  14     1690.21     2000.14    167.25 o 
  -5   8  14     1140.34     1250.56    179.11 o 
  -4   8  14     5449.22     4762.00    425.13 o 
  -3   8  14    10892.90    11473.56    330.36 o 
  -2   8  14     4895.32     4505.74    179.18 o 
  -1   8  14     8449.80     8927.29    328.00 o 
   0   8  14      355.18      558.78     84.81 o 
   1   8  14     2097.56     2513.70    225.46 o 
   2   8  14      861.03     1219.89    161.00 o 
   3   8  14     1749.91     1900.11    381.05 o 
   4   8  14      584.53      569.58    271.49 o 
  -6   9  14      652.92      653.03    105.25 o 
  -5   9  14       22.81       60.79     62.16 o 
  -4   9  14      643.62      700.64     94.23 o 
  -3   9  14      130.47      147.00     39.08 o 
  -2   9  14     2760.49     2813.78    119.53 o 
  -1   9  14     4279.09     5098.16    261.77 o 
   0   9  14      998.03     1239.17     93.53 o 
   1   9  14      483.52     1008.08    246.13 o 
   2   9  14      233.19      135.18     94.28 o 
   3   9  14     1267.13     1410.63    281.12 o 
   4   9  14     1259.35     1674.39    208.33 o 
  -6  10  14       79.18      -10.29     60.31 o 
  -5  10  14        6.85      -52.96     52.96 o 
  -4  10  14      266.47      258.86     62.57 o 
  -3  10  14      242.12      139.39     34.42 o 
  -2  10  14      304.26      190.22     46.86 o 
  -1  10  14       78.32      152.35     63.44 o 
   0  10  14       26.77       84.23     63.41 o 
   1  10  14      404.32      529.83    112.00 o 
   2  10  14      640.68      425.38    287.79 o 
   3  10  14       31.19       24.78    112.07 o 
   4  10  14       10.58      213.76    118.68 o 
  -6  11  14       19.46      -28.37     97.48 o 
  -5  11  14       89.81      108.13     61.06 o 
  -4  11  14       14.87       59.30     54.03 o 
  -3  11  14     1099.06      976.34     80.96 o 
  -2  11  14      160.35      166.67     34.39 o 
  -1  11  14      746.70     1040.25     77.12 o 
   0  11  14      906.27     1003.39    146.20 o 
   1  11  14     2835.98     4395.36    421.15 o 
   2  11  14     3887.27     5703.98    774.57 o 
   3  11  14     1264.70     1397.15    359.54 o 
   4  11  14      332.46      419.73    131.81 o 
  -6  12  14     2932.56     2863.53    247.65 o 
  -5  12  14     1259.29     1495.44    166.03 o 
  -4  12  14     1928.74     1775.03    126.59 o 
  -3  12  14     9520.80     9331.62    417.56 o 
  -2  12  14      613.25      456.70     52.04 o 
  -1  12  14     2024.59     1861.49     87.17 o 
   0  12  14      177.57      187.57     62.60 o 
   1  12  14     1695.53     1925.56    184.42 o 
   2  12  14     2507.68     3096.28    546.69 o 
   3  12  14      592.52      676.29    198.50 o 
   4  12  14     1276.91     1762.33    279.20 o 
  -6  13  14      288.78      162.40     72.11 o 
  -5  13  14      114.55      107.26     55.01 o 
  -4  13  14      541.00      546.92     78.36 o 
  -3  13  14     2708.34     2282.03    111.36 o 
  -2  13  14     2897.90     2815.59    120.49 o 
  -1  13  14       83.20       35.44     34.59 o 
   0  13  14      177.01      153.79     57.80 o 
   1  13  14      726.93      618.35     90.28 o 
   2  13  14     1056.31     1468.14    279.60 o 
   3  13  14      714.13      773.81    174.02 o 
   4  13  14     1240.64     1935.91    607.65 o 
  -6  14  14       11.83       17.83     62.38 o 
  -5  14  14       86.38       68.03     54.65 o 
  -4  14  14       25.21        5.56     48.62 o 
  -3  14  14        1.94       13.89     22.08 o 
  -2  14  14      657.70      755.90     59.50 o 
  -1  14  14       22.57       22.24     29.08 o 
   0  14  14       85.15        7.32     54.24 o 
   1  14  14        6.01       37.48     70.43 o 
   2  14  14       94.54       20.56     67.46 o 
   3  14  14       39.44      294.15    205.00 o 
   4  14  14        6.50      145.85    116.36 o 
  -6  15  14      149.10       56.53     66.67 o 
  -5  15  14      665.33      667.89    113.10 o 
  -4  15  14      816.23      886.32     97.35 o 
  -3  15  14      849.24      732.84     52.80 o 
  -2  15  14      455.76      291.71     59.12 o 
  -1  15  14      463.88      436.35     85.25 o 
   0  15  14       53.10       58.69     51.00 o 
   1  15  14      124.67      152.38     78.25 o 
   2  15  14     1296.30     1699.94    290.91 o 
   3  15  14      590.49      716.44    152.71 o 
   4  15  14      991.16     1004.99    324.37 o 
  -6  16  14     2552.70     3136.95    201.90 o 
  -5  16  14     1724.18     1829.89    166.45 o 
  -4  16  14     2325.72     2600.39    315.46 o 
  -3  16  14     4576.71     4430.21    217.04 o 
  -2  16  14      187.57      147.37     29.80 o 
  -1  16  14      776.31      826.08     83.95 o 
   0  16  14     1252.26     1110.96    150.12 o 
   1  16  14     1999.13     2178.03    188.44 o 
   2  16  14     2713.34     2953.25    353.94 o 
   3  16  14      404.53      379.04    262.78 o 
   4  16  14      331.79      291.08    173.93 o 
  -5  17  14       57.09       32.31     61.79 o 
  -4  17  14      228.83      212.81     82.27 o 
  -3  17  14     1013.40     1127.67    122.98 o 
  -2  17  14      210.49      121.67     34.24 o 
  -1  17  14      294.08      318.35     38.49 o 
   0  17  14     2865.57     3213.39    178.38 o 
   1  17  14     2397.59     2495.55    236.15 o 
   2  17  14     2360.39     2601.69    274.08 o 
   3  17  14      488.29      311.13    158.27 o 
  -5  18  14       40.66        1.58     56.39 o 
  -4  18  14       18.51      -47.95     69.70 o 
  -3  18  14      494.44      514.83     96.04 o 
  -2  18  14      435.78      432.67     45.64 o 
  -1  18  14        6.98      -23.43     28.53 o 
   0  18  14      603.96      881.70    235.06 o 
   1  18  14      100.35       -0.38     69.43 o 
   2  18  14      413.51      369.87    126.53 o 
   3  18  14        0.11        5.89     92.11 o 
  -5  19  14       34.75       59.92     68.86 o 
  -4  19  14       95.39       34.49     55.12 o 
  -3  19  14       61.77       30.03     57.39 o 
  -2  19  14      772.46      856.73     66.05 o 
  -1  19  14     1799.75     1798.36    172.18 o 
   0  19  14      775.47      939.63    113.90 o 
   1  19  14      674.10      713.63    139.20 o 
   2  19  14       93.81       58.52    106.60 o 
   3  19  14      270.49      447.61    223.26 o 
  -5  20  14      561.44      745.57    119.22 o 
  -4  20  14     1405.44     1352.13    146.04 o 
  -3  20  14     5674.63     5174.15    387.50 o 
  -2  20  14      657.85      822.82     55.09 o 
  -1  20  14     2560.80     2184.53    179.32 o 
   0  20  14     1164.92     1249.06    115.39 o 
   1  20  14     2581.94     2592.73    225.05 o 
   2  20  14      981.70      983.83    277.26 o 
   3  20  14      166.37      250.20    150.42 o 
  -5  21  14      659.80      661.63    129.38 o 
  -4  21  14     1085.36     1283.39    144.46 o 
  -3  21  14     1132.68     1161.17    118.56 o 
  -2  21  14      778.17      802.82     55.09 o 
  -1  21  14     1691.25     1151.43    150.81 o 
   0  21  14      325.36      206.46     70.28 o 
   1  21  14      600.99      507.14    100.43 o 
   2  21  14      329.30      371.89    131.14 o 
   3  21  14      104.50      266.91    348.54 o 
  -4  22  14      153.74      169.15     83.59 o 
  -3  22  14      192.19      127.80     49.91 o 
  -2  22  14      140.13      127.74     34.20 o 
  -1  22  14        1.64        4.04     27.39 o 
   0  22  14       49.82       48.36     58.62 o 
   1  22  14       34.80      164.36     95.53 o 
   2  22  14       16.74      -13.42     65.88 o 
  -4  23  14        1.57      -84.72     86.94 o 
  -3  23  14      142.60      216.11     81.31 o 
  -2  23  14      102.05       88.22     31.15 o 
  -1  23  14       76.35       32.77     49.92 o 
   0  23  14      405.72      452.31     76.09 o 
   1  23  14      320.81      441.89     97.12 o 
   2  23  14      736.17      706.02    137.70 o 
  -4  24  14     2834.35     2915.81    227.26 o 
  -3  24  14     2498.58     2605.30    207.70 o 
  -2  24  14      194.42      183.22     46.18 o 
  -1  24  14      147.90       93.50     74.10 o 
   0  24  14       81.92      207.83     73.71 o 
   1  24  14      226.96      172.54    114.09 o 
   2  24  14     1652.81     2091.99    478.67 o 
  -3  25  14      455.33      543.06    108.16 o 
  -2  25  14       20.36       -5.91     28.67 o 
  -1  25  14      347.98      271.35     91.29 o 
   0  25  14      301.29      325.74     89.78 o 
   1  25  14      357.67      302.27     92.44 o 
  -3  26  14       20.20       43.44     66.57 o 
  -2  26  14       48.36      145.53     62.44 o 
  -1  26  14      218.35      182.11     81.82 o 
   0  26  14      228.46      352.76     98.39 o 
   1  26  14        7.33       62.51     79.44 o 
  -2  27  14      801.92      682.11    159.53 o 
  -1  27  14      308.09      269.15     88.43 o 
   0  27  14      111.72      197.50     88.52 o 
  -1  28  14     1752.48     1727.03    173.01 o 
  -6   1  15     1162.32     1080.15    115.15 o 
  -5   1  15      198.87      195.24     50.30 o 
  -4   1  15     1070.28     1154.29     78.34 o 
  -3   1  15     1649.31     1539.61     98.73 o 
  -2   1  15      459.31      291.65     55.59 o 
  -1   1  15     1126.89     1345.68    109.48 o 
   0   1  15      676.73      737.96    138.08 o 
   1   1  15     2345.37     2640.89    181.99 o 
   2   1  15     1269.57     1208.33    371.76 o 
   3   1  15      597.82      804.63    255.44 o 
   4   1  15        4.25        0.26    136.66 o 
  -6   2  15     3982.10     3619.12    154.44 o 
  -5   2  15     5305.23     5454.08    244.22 o 
  -4   2  15     3226.22     3325.34    134.27 o 
  -3   2  15     3255.32     3198.03    153.38 o 
  -2   2  15     1374.88     1321.28     91.69 o 
  -1   2  15      175.08      104.85     44.66 o 
   0   2  15      512.31      580.33     61.80 o 
   1   2  15     2542.97     2795.33    152.87 o 
   2   2  15     3041.71     3311.52    395.06 o 
   3   2  15       71.69      162.73     65.47 o 
   4   2  15       54.30      -29.91     46.23 o 
  -6   3  15       72.24       -8.40     32.17 o 
  -5   3  15      280.54      207.58     36.48 o 
  -4   3  15      127.91       67.12     40.07 o 
  -3   3  15      204.72      240.01     50.53 o 
  -2   3  15      631.73      857.86     83.03 o 
  -1   3  15      149.18      163.54     60.61 o 
   0   3  15      639.17      877.63     73.72 o 
   1   3  15      468.14      684.63     61.67 o 
   2   3  15     2489.76     2630.74    332.01 o 
   3   3  15      759.88      515.33     81.66 o 
   4   3  15        2.59       68.79    140.33 o 
  -6   4  15       32.43       83.18     63.60 o 
  -5   4  15       36.50       38.85     45.21 o 
  -4   4  15        4.49       41.36     35.35 o 
  -3   4  15      156.04      185.69     47.97 o 
  -2   4  15      107.14       95.61     39.21 o 
  -1   4  15      157.49      218.76     52.53 o 
   0   4  15       36.55       36.29     45.28 o 
   1   4  15      170.24      257.33     44.74 o 
   2   4  15      221.11      201.34     43.05 o 
   3   4  15       22.66      -30.36     42.58 o 
  -6   5  15      196.82      164.60     61.97 o 
  -5   5  15      164.92      115.35     42.60 o 
  -4   5  15      327.30      276.96     48.41 o 
  -3   5  15      511.19      590.67     62.77 o 
  -2   5  15      182.81      267.72     63.92 o 
  -1   5  15      662.04      878.05     93.03 o 
   0   5  15     8306.90    10358.30    782.54 o 
   1   5  15     1075.53     1150.92    157.83 o 
   2   5  15      213.73      104.88     49.47 o 
   3   5  15        2.24       16.96     68.84 o 
  -6   6  15      398.24      391.63    104.94 o 
  -5   6  15      965.74      767.45     58.44 o 
  -4   6  15     1854.97     1722.41    116.78 o 
  -3   6  15     2868.08     2826.44    140.63 o 
  -2   6  15     3336.16     2979.33    121.58 o 
  -1   6  15      970.11      937.88     68.63 o 
   0   6  15     4405.46     5141.99    722.61 o 
   1   6  15     1062.21     1116.65    231.41 o 
   2   6  15      295.89      177.55     41.05 o 
   3   6  15      120.29      109.25    118.66 o 
  -6   7  15        3.25       63.97    103.46 o 
  -5   7  15     1078.00     1220.94    132.74 o 
  -4   7  15     1024.62      843.47     69.14 o 
  -3   7  15     1959.21     1996.34     98.23 o 
  -2   7  15     2051.37     1772.82     94.63 o 
  -1   7  15        6.10       26.23     36.32 o 
   0   7  15      477.65      678.52    106.24 o 
   1   7  15       17.26      165.08     97.97 o 
   2   7  15        2.60      196.15     83.21 o 
   3   7  15      223.72      655.73    184.56 o 
  -6   8  15       29.41      -73.56     73.56 o 
  -5   8  15       64.69      157.13     90.49 o 
  -4   8  15      221.25       97.04     54.25 o 
  -3   8  15       28.64        5.42     29.21 o 
  -2   8  15        1.38      -28.58     41.42 o 
  -1   8  15        0.30       43.84     54.53 o 
   0   8  15       93.26      165.93     68.89 o 
   1   8  15      953.34     1087.23    153.44 o 
   2   8  15       89.68      201.29     80.37 o 
   3   8  15        0.05      -81.28     88.28 o 
   4   8  15       10.26      168.77    196.28 o 
  -6   9  15      578.21      688.03     81.25 o 
  -5   9  15      547.88      690.51    100.72 o 
  -4   9  15      474.35      463.71     48.98 o 
  -3   9  15      263.00      242.33     42.55 o 
  -2   9  15      120.09      168.52     42.73 o 
  -1   9  15      633.39      646.44     67.23 o 
   0   9  15      320.37      319.05     72.11 o 
   1   9  15      470.54      448.61     83.08 o 
   2   9  15     1726.41     1912.16    206.86 o 
   3   9  15      356.24      580.43    106.38 o 
   4   9  15      435.49      489.86    138.89 o 
  -6  10  15     2816.70     2928.48    227.14 o 
  -5  10  15     4067.27     4340.65    221.31 o 
  -4  10  15     2525.80     2546.46    202.95 o 
  -3  10  15     1019.17     1038.18     67.92 o 
  -2  10  15       65.17       58.67     37.46 o 
  -1  10  15      378.74      468.49     54.72 o 
   0  10  15       78.96      235.93     65.46 o 
   1  10  15      662.28      924.72    191.22 o 
   2  10  15      875.15     1431.39    138.37 o 
   3  10  15       97.66       69.95     88.45 o 
   4  10  15      541.22      358.23    142.43 o 
  -6  11  15      232.15      233.47     81.61 o 
  -5  11  15       74.13        1.86     60.07 o 
  -4  11  15       21.06       47.08     58.33 o 
  -3  11  15      278.96      225.10     34.78 o 
  -2  11  15        5.50       25.45     37.41 o 
  -1  11  15     3254.97     3405.10    159.68 o 
   0  11  15      224.46      208.65     64.85 o 
   1  11  15      919.80     1231.52    156.75 o 
   2  11  15     1767.30     2301.38    199.67 o 
   3  11  15      113.65      117.83    141.26 o 
   4  11  15      136.97      118.46    105.68 o 
  -6  12  15       27.69      -52.70     59.24 o 
  -5  12  15      107.09       87.19     64.23 o 
  -4  12  15      174.13       39.09     54.15 o 
  -3  12  15       41.77       80.74     28.67 o 
  -2  12  15      728.11      733.23     54.22 o 
  -1  12  15     1359.18     1595.64     94.78 o 
   0  12  15      110.74      101.87     60.21 o 
   1  12  15      269.49      332.32     98.62 o 
   2  12  15      335.96      448.40    114.35 o 
   3  12  15       31.61       83.51    101.39 o 
   4  12  15      182.77      193.57    107.00 o 
  -6  13  15      279.60      119.30    108.69 o 
  -5  13  15      677.13      922.17     94.34 o 
  -4  13  15     2439.65     2257.51    209.33 o 
  -3  13  15      428.37      437.13     39.33 o 
  -2  13  15     1649.87     2018.35    133.32 o 
  -1  13  15      436.84      535.29     57.92 o 
   0  13  15      856.36     1081.42    203.35 o 
   1  13  15      584.23      841.55    106.54 o 
   2  13  15       19.44       -3.36     81.82 o 
   3  13  15      330.93      292.68    151.79 o 
  -6  14  15     1031.56     1442.05    163.53 o 
  -5  14  15     1040.52     1229.40    112.95 o 
  -4  14  15     3998.79     4327.96    389.14 o 
  -3  14  15     1397.34     1325.71     99.08 o 
  -2  14  15     1671.13     1392.06     87.13 o 
  -1  14  15     3209.83     2963.48    175.01 o 
   0  14  15     3936.57     4179.13    286.18 o 
   1  14  15     2055.70     1900.65    297.10 o 
   2  14  15      432.97      421.23    105.62 o 
   3  14  15       92.96      293.85    130.50 o 
  -5  15  15       53.82      -50.41     67.50 o 
  -4  15  15      244.16      253.63     68.67 o 
  -3  15  15      890.80      697.12     70.13 o 
  -2  15  15     2689.44     2210.26     93.16 o 
  -1  15  15      593.81      737.43    132.70 o 
   0  15  15      210.05      277.50     62.18 o 
   1  15  15       16.52       19.26     63.10 o 
   2  15  15       30.03       48.97     96.66 o 
   3  15  15       88.80       68.53    120.33 o 
  -5  16  15       12.06       72.63     73.63 o 
  -4  16  15        0.03      -49.14     49.14 o 
  -3  16  15       36.90       19.33     29.41 o 
  -2  16  15      323.39      324.97     47.30 o 
  -1  16  15      331.95      283.97     55.50 o 
   0  16  15      687.80      895.95     89.53 o 
   1  16  15      794.23     1015.63    134.77 o 
   2  16  15       66.21      184.15    100.03 o 
   3  16  15       16.22      -17.13    124.16 o 
  -5  17  15      483.73      461.65    104.50 o 
  -4  17  15      255.04      184.97     78.28 o 
  -3  17  15      196.52      189.76     58.91 o 
  -2  17  15      208.49      137.29     49.25 o 
  -1  17  15     1261.83     1308.62    187.28 o 
   0  17  15      742.76      936.59    113.67 o 
   1  17  15     2279.09     2645.75    196.39 o 
   2  17  15      722.80      807.20    192.61 o 
   3  17  15       65.84      104.70    113.14 o 
  -5  18  15     3754.22     4449.46    424.13 o 
  -4  18  15     4235.48     4135.43    325.31 o 
  -3  18  15      470.32      388.65     73.21 o 
  -2  18  15      543.07      445.61     38.43 o 
  -1  18  15      263.45      164.27     37.86 o 
   0  18  15        4.38      -55.50     55.50 o 
   1  18  15      864.26     1129.62    126.45 o 
   2  18  15      879.95     1165.35    176.90 o 
   3  18  15      156.86       -9.07     84.93 o 
  -5  19  15      161.56      131.10     87.29 o 
  -4  19  15      591.11      595.74    133.34 o 
  -3  19  15      208.09      114.83     75.73 o 
  -2  19  15      236.86      214.08     37.37 o 
  -1  19  15       13.83       50.87     29.12 o 
   0  19  15       13.19      -54.64     54.64 o 
   1  19  15      199.55      161.77     81.91 o 
   2  19  15     1182.25      952.34    224.05 o 
  -4  20  15      173.95      179.08     78.24 o 
  -3  20  15      136.35      127.01     78.77 o 
  -2  20  15       19.51       23.45     29.31 o 
  -1  20  15      207.83      280.31     57.32 o 
   0  20  15       21.31       72.17     75.43 o 
   1  20  15       14.59      -53.76     59.73 o 
   2  20  15       31.33       13.76     76.31 o 
  -4  21  15      619.40      599.28    120.06 o 
  -3  21  15     1009.77      980.64    125.36 o 
  -2  21  15     1625.69     1513.78    175.08 o 
  -1  21  15      174.42      170.05     39.06 o 
   0  21  15      133.52      106.15     78.68 o 
   1  21  15      622.65      475.24    122.21 o 
   2  21  15      102.85      230.48    155.20 o 
  -4  22  15     1009.80     1017.47    135.97 o 
  -3  22  15      779.29      485.83    123.65 o 
  -2  22  15      638.89      636.10     72.06 o 
  -1  22  15     1070.51     1329.89    171.51 o 
   0  22  15     1311.39     1466.85    137.03 o 
   1  22  15      924.41      958.80    128.71 o 
   2  22  15      429.00      460.15    134.06 o 
  -3  23  15       68.08       12.66     55.84 o 
  -2  23  15       16.27       -0.94     27.44 o 
  -1  23  15      226.37      228.97     51.86 o 
   0  23  15     1225.76     1119.97    174.30 o 
   1  23  15      301.70      310.47     93.15 o 
  -3  24  15        5.87        3.64     42.60 o 
  -2  24  15       98.92      115.34     56.00 o 
  -1  24  15      211.09      264.63     45.77 o 
   0  24  15       29.36       56.97     87.80 o 
   1  24  15      141.32       92.99     82.09 o 
  -3  25  15      119.94       76.20     92.54 o 
  -2  25  15      732.39      707.06    186.33 o 
  -1  25  15      493.97      394.21     98.40 o 
   0  25  15       89.87      167.61     70.95 o 
  -2  26  15      178.56      183.79    126.50 o 
  -1  26  15      271.87      206.85     58.97 o 
  -6   0  16      945.70     1271.45    111.49 o 
  -5   0  16      765.94     1011.51    140.05 o 
  -4   0  16     4572.52     4725.92    270.17 o 
  -3   0  16      129.29       -6.49     93.41 o 
  -2   0  16     1373.66     1773.67    174.42 o 
  -1   0  16      794.19      582.44    123.59 o 
   0   0  16      128.14      134.95     96.77 o 
   1   0  16     1555.26     2113.97    181.43 o 
   2   0  16       70.18      266.66    134.83 o 
   3   0  16     1131.37      618.20    137.58 o 
   4   0  16       83.97     -108.23    108.23 o 
  -6   1  16       51.17       11.45     35.47 o 
  -5   1  16      186.23      110.37     45.55 o 
  -4   1  16      708.99      713.99     71.47 o 
  -3   1  16      404.89      477.86     64.39 o 
  -2   1  16      600.97      639.72     56.50 o 
  -1   1  16       19.04       44.04     39.90 o 
   0   1  16      559.67      737.81     87.93 o 
   1   1  16     2347.30     2580.50    125.15 o 
   2   1  16      962.70      995.61     93.26 o 
   3   1  16      740.52      674.68    113.27 o 
   4   1  16      333.56      262.32    152.26 o 
  -6   2  16       31.80      -12.36    109.88 o 
  -5   2  16       54.41       68.63     31.25 o 
  -4   2  16       60.18       46.00     52.17 o 
  -3   2  16      277.82      350.34     46.51 o 
  -2   2  16       93.34      124.89     53.83 o 
  -1   2  16        0.03      -15.05     39.74 o 
   0   2  16       54.33      189.17     47.01 o 
   1   2  16      811.09      964.50     86.17 o 
   2   2  16      142.65      141.08     71.78 o 
   3   2  16        4.14       -4.62     50.25 o 
   4   2  16       16.69       83.47    144.92 o 
  -6   3  16       25.10       67.46     48.72 o 
  -5   3  16        6.48       23.91     43.69 o 
  -4   3  16      731.79      906.11    127.67 o 
  -3   3  16     1394.02     1289.21     96.86 o 
  -2   3  16     1479.07     1515.51    131.77 o 
  -1   3  16       68.49       41.51     33.56 o 
   0   3  16      688.90      599.52     71.02 o 
   1   3  16      367.23      517.44    108.64 o 
   2   3  16        9.72       19.29     44.85 o 
   3   3  16      106.27      113.25     64.09 o 
   4   3  16      134.27      428.34    262.32 o 
  -6   4  16       10.45       57.88     50.98 o 
  -5   4  16        9.02      -25.90     36.53 o 
  -4   4  16     1128.63      925.15     68.33 o 
  -3   4  16     2193.46     2143.69    105.68 o 
  -2   4  16     5268.64     5271.49    249.23 o 
  -1   4  16      154.88      111.99     52.15 o 
   0   4  16     1451.52     1285.14     83.90 o 
   1   4  16        3.37       42.48     38.95 o 
   2   4  16      297.71      275.23     45.01 o 
   3   4  16       82.72      201.27    105.50 o 
   4   4  16      179.78      199.95    247.65 o 
  -6   5  16      174.44      193.80     89.36 o 
  -5   5  16      434.99      316.90     60.63 o 
  -4   5  16      367.83      332.94     59.66 o 
  -3   5  16      363.05      398.35     47.49 o 
  -2   5  16      158.77      335.66     57.47 o 
  -1   5  16      904.75     1061.95    115.18 o 
   0   5  16      655.17      653.94     82.57 o 
   1   5  16      225.26      221.71     39.67 o 
   2   5  16      455.26      272.60     46.61 o 
   3   5  16       72.09      -99.04    205.00 o 
  -6   6  16        0.14      -63.98     87.77 o 
  -5   6  16      279.11      183.98     44.03 o 
  -4   6  16        3.19       -4.72     34.19 o 
  -3   6  16      347.57      436.02     55.77 o 
  -2   6  16       70.13      -21.14     39.80 o 
  -1   6  16        6.51      -23.39     55.20 o 
   0   6  16       20.03       30.34     59.44 o 
   1   6  16     1559.90     1760.07    171.19 o 
   2   6  16        8.22       82.10     63.03 o 
   3   6  16        1.95       58.29     80.53 o 
  -6   7  16      201.52      227.20     65.10 o 
  -5   7  16       10.73      -35.98     55.53 o 
  -4   7  16        4.12       41.63     30.04 o 
  -3   7  16        6.84       27.99     34.72 o 
  -2   7  16     1663.02     1678.31     92.93 o 
  -1   7  16        2.17       12.37     36.46 o 
   0   7  16       96.57       82.84     59.17 o 
   1   7  16     2823.89     3605.84    440.32 o 
   2   7  16     1016.35     1130.65    171.37 o 
   3   7  16     1058.18     1331.26    126.61 o 
  -6   8  16       91.81       96.01     62.72 o 
  -5   8  16      408.64      575.85     97.81 o 
  -4   8  16     2030.15     1699.36    150.06 o 
  -3   8  16      498.74      523.62     49.89 o 
  -2   8  16     2032.42     2071.08    110.74 o 
  -1   8  16      496.70      544.11     63.58 o 
   0   8  16      195.57      104.61     56.25 o 
   1   8  16        5.21       99.02     70.69 o 
   2   8  16      523.70      562.58    108.99 o 
   3   8  16     1499.65     1793.62    197.16 o 
  -6   9  16       70.16      150.09     71.79 o 
  -5   9  16       80.67      101.98     55.47 o 
  -4   9  16      172.39      102.73     28.60 o 
  -3   9  16      202.39      177.11     42.59 o 
  -2   9  16     1085.91      860.47     77.75 o 
  -1   9  16      519.02      421.61     86.65 o 
   0   9  16       59.35       18.88     92.54 o 
   1   9  16       22.23      195.23     67.15 o 
   2   9  16      767.57     1012.89    206.92 o 
   3   9  16     1387.29     1477.48    255.90 o 
  -6  10  16       95.06      281.67     83.92 o 
  -5  10  16       57.54      119.89     49.92 o 
  -4  10  16        0.04        0.95     24.07 o 
  -3  10  16        5.86       40.04     33.91 o 
  -2  10  16        7.07       49.25     32.68 o 
  -1  10  16      653.99      586.62     83.94 o 
   0  10  16      143.05       99.56     57.90 o 
   1  10  16        8.25       -4.33     59.31 o 
   2  10  16        4.14      -11.14     57.86 o 
   3  10  16        3.86       26.31     97.52 o 
  -5  11  16      303.58      321.74     74.92 o 
  -4  11  16      908.94      771.63     99.32 o 
  -3  11  16     2940.91     2692.42    110.57 o 
  -2  11  16      187.54       84.08     35.85 o 
  -1  11  16     2546.87     2817.30    159.56 o 
   0  11  16       25.06      119.77     59.78 o 
   1  11  16      425.67      501.87    111.29 o 
   2  11  16      517.03      797.14    121.94 o 
   3  11  16      487.07      711.45    125.73 o 
  -5  12  16      130.30       48.87     68.10 o 
  -4  12  16      727.62      958.33    120.41 o 
  -3  12  16     1909.66     1641.73     85.60 o 
  -2  12  16     3224.88     2897.69    137.10 o 
  -1  12  16       28.77       53.69     54.07 o 
   0  12  16      254.04      372.60     63.77 o 
   1  12  16       69.14      154.70     96.82 o 
   2  12  16      449.12      560.16    116.64 o 
   3  12  16      545.67      517.48    155.29 o 
  -5  13  16        2.90       38.56     49.81 o 
  -4  13  16       12.46       49.17     56.29 o 
  -3  13  16      503.44      361.26     43.14 o 
  -2  13  16     1030.36     1197.88     80.34 o 
  -1  13  16      290.31      358.57     76.64 o 
   0  13  16     1207.60     1588.17    142.22 o 
   1  13  16      125.97      139.61     56.42 o 
   2  13  16      446.87      360.39    116.41 o 
   3  13  16      155.42      254.64     96.57 o 
  -5  14  16        0.47      -56.26     56.26 o 
  -4  14  16       95.66       80.39     64.65 o 
  -3  14  16       33.28       44.54     45.54 o 
  -2  14  16       32.61      -24.43     34.24 o 
  -1  14  16        6.88      -42.91     51.12 o 
   0  14  16      176.54      228.46     89.54 o 
   1  14  16        2.04      106.07     69.31 o 
   2  14  16       12.14        7.11     71.09 o 
   3  14  16       10.14       98.32     88.73 o 
  -5  15  16        8.57       51.19     64.96 o 
  -4  15  16        1.88       59.34     64.86 o 
  -3  15  16       68.24       77.80     48.17 o 
  -2  15  16      306.08      284.04     48.52 o 
  -1  15  16      254.03      414.33     71.39 o 
   0  15  16      723.97      962.90    105.32 o 
   1  15  16      416.28      527.09     90.55 o 
   2  15  16      402.23      410.27    133.85 o 
  -5  16  16       60.72       10.63     68.25 o 
  -4  16  16      627.31      598.79     80.12 o 
  -3  16  16      199.98      143.41     57.97 o 
  -2  16  16     2090.39     1987.35    125.01 o 
  -1  16  16      473.77      468.24     80.74 o 
   0  16  16      732.34      803.91    111.65 o 
   1  16  16        5.17       25.16     81.21 o 
   2  16  16      128.20       64.99     76.05 o 
  -4  17  16      840.82      767.18     90.44 o 
  -3  17  16     2149.51     2186.32    151.34 o 
  -2  17  16      309.72      259.05     48.93 o 
  -1  17  16       15.58      -34.04     41.46 o 
   0  17  16      551.70      626.15     84.59 o 
   1  17  16      179.30      166.69     96.70 o 
   2  17  16      103.16      161.82    118.81 o 
  -4  18  16        0.81      -48.04     69.90 o 
  -3  18  16     1335.81     1240.15     99.06 o 
  -2  18  16       19.67       52.49     32.00 o 
  -1  18  16       96.61       55.37     60.21 o 
   0  18  16       13.96      -42.06     66.21 o 
   1  18  16        1.44       61.28     71.46 o 
   2  18  16       85.41      -37.23     79.42 o 
  -4  19  16      162.38       63.55     76.87 o 
  -3  19  16        0.75      -54.02     57.05 o 
  -2  19  16       39.68       73.54     36.60 o 
  -1  19  16      471.43      531.00     84.89 o 
   0  19  16       53.04       14.35     57.01 o 
   1  19  16       51.51       14.48     62.48 o 
   2  19  16       87.06      175.61    123.19 o 
  -4  20  16      636.36      622.37    132.71 o 
  -3  20  16      336.88      305.99     77.99 o 
  -2  20  16      302.91      232.99     40.90 o 
  -1  20  16       27.70       18.28     40.65 o 
   0  20  16       22.61       18.56     55.78 o 
   1  20  16       41.99       18.79     61.18 o 
  -3  21  16        5.41      -23.37     62.13 o 
  -2  21  16      651.64      557.80     40.84 o 
  -1  21  16       15.81       36.16     53.44 o 
   0  21  16      122.53      180.70     56.89 o 
   1  21  16      919.97      755.82    168.53 o 
  -3  22  16       66.48       -6.45     43.56 o 
  -2  22  16       53.72      110.39     93.43 o 
  -1  22  16        0.51      -24.18     43.32 o 
   0  22  16       83.05       54.63     57.48 o 
   1  22  16      630.33      597.81    114.65 o 
  -2  23  16       47.84       62.27     83.86 o 
  -1  23  16      879.60     1311.77    133.27 o 
   0  23  16      262.97      254.82     77.87 o 
  -2  24  16      703.65      895.59    174.73 o 
  -1  24  16      392.18      266.69     71.42 o 
  -6   1  17     1002.44      704.64    107.23 o 
  -5   1  17      198.32      198.10     50.70 o 
  -4   1  17      408.45      411.85     71.00 o 
  -3   1  17      780.48      987.92    107.13 o 
  -2   1  17      420.72      485.84     72.55 o 
  -1   1  17     1183.20     1498.82    143.74 o 
   0   1  17     1726.63     1634.46    218.84 o 
   1   1  17     3070.51     2952.93    210.15 o 
   2   1  17      908.67      920.27     96.69 o 
   3   1  17      265.75      263.94     71.79 o 
  -6   2  17     2221.75     2344.66    179.92 o 
  -5   2  17     3635.56     3592.66    141.51 o 
  -4   2  17     4380.05     4167.39    211.14 o 
  -3   2  17     2439.93     2088.79    108.24 o 
  -2   2  17       26.52      -36.15     45.54 o 
  -1   2  17      760.18      583.38    145.62 o 
   0   2  17     1757.12     1645.98    128.09 o 
   1   2  17     1397.03     1537.29    161.51 o 
   2   2  17     1029.47     1186.16    163.73 o 
   3   2  17      332.05      292.59    141.25 o 
  -5   3  17      719.17      835.77    148.73 o 
  -4   3  17     2951.09     2801.20    200.91 o 
  -3   3  17     2708.56     2596.92    145.67 o 
  -2   3  17      139.76      232.76     59.14 o 
  -1   3  17      894.12      845.00     99.71 o 
   0   3  17       47.49       91.50     49.37 o 
   1   3  17      756.92      914.47    132.72 o 
   2   3  17     1027.32     1098.22    129.89 o 
   3   3  17      529.93      508.66    149.05 o 
  -5   4  17        1.74       76.25     46.92 o 
  -4   4  17      237.17      145.47     52.51 o 
  -3   4  17        6.89       40.96     39.35 o 
  -2   4  17       22.47       45.15     56.92 o 
  -1   4  17       60.17       85.72     52.69 o 
   0   4  17      300.56      273.75     51.71 o 
   1   4  17       11.07       39.65     38.59 o 
   2   4  17       20.33       86.51     45.55 o 
   3   4  17       31.13        6.88     77.18 o 
  -5   5  17     1988.84     1784.42    254.98 o 
  -4   5  17      260.23      185.12     61.25 o 
  -3   5  17      906.03      955.90    117.20 o 
  -2   5  17      402.97      371.92     51.52 o 
  -1   5  17      151.94      152.22     59.19 o 
   0   5  17     1605.56     1887.53    205.33 o 
   1   5  17      663.57      751.55    112.67 o 
   2   5  17      915.83     1544.12    204.41 o 
   3   5  17      656.34      648.41    158.85 o 
  -5   6  17     5113.82     5211.12    273.78 o 
  -4   6  17     4394.17     3873.29    240.28 o 
  -3   6  17     2338.53     2159.77    147.17 o 
  -2   6  17      375.83      320.40     45.70 o 
  -1   6  17      234.14      180.99     53.94 o 
   0   6  17     1928.93     2051.03    262.79 o 
   1   6  17      490.20      640.37    137.02 o 
   2   6  17      470.45      382.68    143.90 o 
   3   6  17      420.83      430.27     96.83 o 
  -5   7  17      809.63      954.25    277.45 o 
  -4   7  17      235.10      141.17     47.99 o 
  -3   7  17      302.65      275.90     49.06 o 
  -2   7  17      182.36      215.52     51.49 o 
  -1   7  17     1743.06     1975.05    173.69 o 
   0   7  17     1823.95     1955.71    142.80 o 
   1   7  17      851.95     1026.50    123.29 o 
   2   7  17      812.07     1210.48    167.29 o 
   3   7  17      260.73      263.09     81.57 o 
  -5   8  17       12.12       36.10     71.45 o 
  -4   8  17        0.45       34.96     44.67 o 
  -3   8  17      283.98      265.33     45.86 o 
  -2   8  17      441.27      518.14     65.69 o 
  -1   8  17       81.53      197.58     62.33 o 
   0   8  17      407.68      608.81    122.58 o 
   1   8  17      180.86      319.55     82.96 o 
   2   8  17       16.40      -47.02     71.36 o 
   3   8  17       20.83       10.40     79.43 o 
  -5   9  17      478.87      363.10     77.84 o 
  -4   9  17      398.89      345.16     49.94 o 
  -3   9  17     2391.17     2251.81    149.73 o 
  -2   9  17     2671.07     2724.08    137.40 o 
  -1   9  17     2547.26     2932.73    155.86 o 
   0   9  17      608.44     1139.93    293.19 o 
   1   9  17      356.61      426.38    122.30 o 
   2   9  17      558.30      808.13    171.86 o 
   3   9  17       51.19      134.98     80.43 o 
  -5  10  17     2112.93     2108.32    163.95 o 
  -4  10  17     1317.78     1197.62    116.05 o 
  -3  10  17     3797.39     3132.98    166.91 o 
  -2  10  17     3866.79     3268.29    162.96 o 
  -1  10  17     2845.52     2528.11    191.08 o 
   0  10  17     1278.34     1324.70    171.31 o 
   1  10  17      186.88      184.09     97.89 o 
   2  10  17      354.61      342.96     99.04 o 
  -5  11  17      650.41      698.12    119.30 o 
  -4  11  17     1694.73     1976.32    162.10 o 
  -3  11  17      944.37      865.16     79.61 o 
  -2  11  17      424.20      407.11     49.55 o 
  -1  11  17     3153.69     3133.42    219.78 o 
   0  11  17      477.39      494.17    119.19 o 
   1  11  17      180.99      169.26     63.97 o 
   2  11  17      115.47      117.61     99.22 o 
  -5  12  17        5.48      -55.60     74.47 o 
  -4  12  17      158.47       73.08     61.25 o 
  -3  12  17       62.28       33.82     58.16 o 
  -2  12  17      482.96      517.22     60.26 o 
  -1  12  17      562.53      647.85     91.02 o 
   0  12  17      785.26      821.90    136.27 o 
   1  12  17       65.49      187.28     74.94 o 
   2  12  17       96.51      127.71    109.02 o 
  -5  13  17      599.73      508.34    118.02 o 
  -4  13  17       84.52       -2.85     43.06 o 
  -3  13  17      136.12       32.16     36.28 o 
  -2  13  17     1384.51     1157.45     90.98 o 
  -1  13  17        6.62      -15.23     45.90 o 
   0  13  17      875.78     1104.48    112.03 o 
   1  13  17      865.78     1120.39    144.30 o 
   2  13  17      946.83     1466.67    178.61 o 
  -4  14  17     2017.46     1728.05    172.39 o 
  -3  14  17     1236.75     1114.39    110.20 o 
  -2  14  17     1017.24     1074.49     79.90 o 
  -1  14  17      157.01       19.56     48.92 o 
   0  14  17      174.47      216.31     72.23 o 
   1  14  17      317.37      434.81    117.16 o 
   2  14  17      577.19      555.73    146.85 o 
  -4  15  17      356.48      311.44     94.21 o 
  -3  15  17      965.56      865.29    102.04 o 
  -2  15  17      225.35      171.74     49.22 o 
  -1  15  17       20.00        4.17     59.73 o 
   0  15  17      424.13      402.80     92.19 o 
   1  15  17     1204.57     1452.47    148.85 o 
   2  15  17      971.59     1045.63    179.79 o 
  -4  16  17       61.56       15.61     79.05 o 
  -3  16  17       13.98        5.89     46.55 o 
  -2  16  17      162.46      180.90     42.31 o 
  -1  16  17      134.13       77.79     43.46 o 
   0  16  17       27.63       19.79     51.51 o 
   1  16  17      264.37      426.84    137.38 o 
  -4  17  17     2315.82     2593.20    332.42 o 
  -3  17  17      467.79      467.58     98.79 o 
  -2  17  17      148.54      106.62     64.88 o 
  -1  17  17     1568.88     1854.96    140.58 o 
   0  17  17      626.47      870.71    148.30 o 
   1  17  17      687.77      624.94    109.12 o 
  -3  18  17     1804.47     1663.56    219.57 o 
  -2  18  17     2272.48     1760.28    134.58 o 
  -1  18  17      918.99     1096.27    108.33 o 
   0  18  17      658.41      827.28    124.47 o 
   1  18  17      774.85     1195.99    191.95 o 
  -3  19  17      622.68      498.67     88.73 o 
  -2  19  17     1002.09     1108.62    119.98 o 
  -1  19  17      586.56      752.30    119.62 o 
   0  19  17      361.22      292.45     88.68 o 
   1  19  17      681.21      818.63    184.77 o 
  -3  20  17       31.14       61.22     43.09 o 
  -2  20  17       57.57       57.19    120.98 o 
  -1  20  17       45.09       88.74     57.57 o 
   0  20  17       84.92      171.02     73.25 o 
  -2  21  17      279.10      167.13    118.55 o 
  -1  21  17      437.50      605.67    106.43 o 
   0  21  17     1272.61     1647.50    145.04 o 
  -5   0  18      342.45      508.29    163.83 o 
  -4   0  18      331.29      255.30    145.84 o 
  -3   0  18      381.92      263.25     92.65 o 
  -2   0  18       21.96      -62.62     62.62 o 
  -1   0  18      218.18       69.28     86.60 o 
   0   0  18       41.05       51.25     92.18 o 
   1   0  18      336.93      265.87     79.11 o 
   2   0  18       10.19       41.05     62.37 o 
  -5   1  18        0.83       40.92     50.74 o 
  -4   1  18        8.58       10.59     37.37 o 
  -3   1  18       29.02        4.72     52.76 o 
  -2   1  18       74.05       69.35    115.36 o 
  -1   1  18        3.37       68.29     44.37 o 
   0   1  18      567.50      468.76     66.09 o 
   1   1  18        0.76      -33.29     41.84 o 
   2   1  18      336.08      377.33     51.96 o 
  -5   2  18       16.12       46.24     55.60 o 
  -4   2  18      184.19      267.62     47.27 o 
  -3   2  18       17.04       -5.27     52.73 o 
  -2   2  18      100.33       69.14     45.64 o 
  -1   2  18        4.29       71.60     69.50 o 
   0   2  18      112.05      122.51     49.48 o 
   1   2  18      182.18      228.56     54.69 o 
   2   2  18      120.07      136.69     69.99 o 
  -5   3  18       38.41       91.06     68.11 o 
  -4   3  18      251.06      319.45     63.50 o 
  -3   3  18        4.29       -5.68     32.53 o 
  -2   3  18      409.06      337.01    136.91 o 
  -1   3  18      283.33      199.15     53.57 o 
   0   3  18      630.55      510.38     72.87 o 
   1   3  18       54.93       -0.46     37.65 o 
   2   3  18      328.21      370.54     81.14 o 
  -5   4  18       72.61      128.88     58.48 o 
  -4   4  18        0.16       41.84     47.86 o 
  -3   4  18      334.50      367.40     49.89 o 
  -2   4  18     1150.40      686.49    102.41 o 
  -1   4  18       30.95       39.45     55.44 o 
   0   4  18        6.85      -67.78     67.78 o 
   1   4  18       38.54       74.82     39.39 o 
   2   4  18        0.27      121.48     79.59 o 
  -5   5  18        2.25        0.59     57.54 o 
  -4   5  18       46.92       55.56     45.94 o 
  -3   5  18      612.94      387.99     47.42 o 
  -2   5  18      432.38      355.21     66.33 o 
  -1   5  18      211.91      122.48     58.56 o 
   0   5  18       54.72       49.84     51.76 o 
   1   5  18       98.17       86.32     76.08 o 
   2   5  18      300.88      448.44     84.85 o 
  -5   6  18       29.74      165.07     94.62 o 
  -4   6  18      295.73      279.24     49.74 o 
  -3   6  18        0.37       11.96     35.37 o 
  -2   6  18       49.49       65.17     38.45 o 
  -1   6  18       84.02      105.80     57.08 o 
   0   6  18      150.74      515.94    149.07 o 
   1   6  18       50.40      -18.89     61.96 o 
   2   6  18      213.01      361.76     97.22 o 
  -5   7  18       16.21       46.83     72.15 o 
  -4   7  18       77.41       63.28     38.89 o 
  -3   7  18        0.03      -29.73     41.76 o 
  -2   7  18        2.81       29.94     34.54 o 
  -1   7  18       91.84       96.42     60.04 o 
   0   7  18      373.66      395.20     90.35 o 
   1   7  18       51.38       82.80     71.75 o 
   2   7  18       12.94      -42.59     74.95 o 
  -5   8  18       66.98      151.03    116.24 o 
  -4   8  18       15.84       33.43     44.64 o 
  -3   8  18      568.77      449.82     69.54 o 
  -2   8  18      121.19       38.84     43.80 o 
  -1   8  18      278.91      306.00     64.83 o 
   0   8  18       62.02      126.97     58.01 o 
   1   8  18       32.54        8.85     76.05 o 
   2   8  18        0.16       98.45     75.42 o 
  -4   9  18      377.33      263.15     59.98 o 
  -3   9  18      901.01      853.46     56.32 o 
  -2   9  18      296.27      291.22     57.69 o 
  -1   9  18        0.64      -12.04     45.03 o 
   0   9  18       66.50       56.54     61.16 o 
   1   9  18      104.13      206.07    128.95 o 
   2   9  18        0.06       11.91     79.60 o 
  -4  10  18        9.25       87.39     65.56 o 
  -3  10  18       33.18       33.67     39.97 o 
  -2  10  18       61.52      100.20     43.80 o 
  -1  10  18      288.70      365.93     71.72 o 
   0  10  18      485.89      353.52    110.81 o 
   1  10  18        5.72       28.44     58.82 o 
   2  10  18       34.94       24.40     68.38 o 
  -4  11  18       89.88      114.64     68.44 o 
  -3  11  18      273.55      250.56     48.59 o 
  -2  11  18        5.40       36.87     38.90 o 
  -1  11  18       83.96      137.65     63.29 o 
   0  11  18        0.85       15.45     55.30 o 
   1  11  18      122.32      134.65     78.74 o 
  -4  12  18       34.84       18.65     55.09 o 
  -3  12  18        6.96       21.10     30.50 o 
  -2  12  18       47.44        9.49     52.74 o 
  -1  12  18       37.54       71.11     76.63 o 
   0  12  18      219.66      180.77     57.86 o 
   1  12  18        7.52      118.29     93.12 o 
  -4  13  18      199.24      146.12     54.97 o 
  -3  13  18      211.26      194.15     53.98 o 
  -2  13  18       86.18       59.41     34.88 o 
  -1  13  18       11.10       53.39     59.69 o 
   0  13  18      391.21      345.59     93.45 o 
   1  13  18        2.64      -46.05     64.09 o 
  -4  14  18      206.24      328.64     85.00 o 
  -3  14  18       80.08       21.04    101.16 o 
  -2  14  18       16.18       67.16     39.73 o 
  -1  14  18       11.35      -30.45     59.38 o 
   0  14  18        1.61       -8.65     68.20 o 
   1  14  18        1.63      -44.17     77.07 o 
  -3  15  18      314.46      307.29     74.89 o 
  -2  15  18       55.19      102.59     43.12 o 
  -1  15  18       46.59       55.75     45.81 o 
   0  15  18      201.47      191.68     76.50 o 
   1  15  18       28.07      179.13     66.69 o 
  -3  16  18      112.73      111.71    103.39 o 
  -2  16  18       87.49       84.82     42.52 o 
  -1  16  18      280.06      254.15     57.61 o 
   0  16  18        1.04       65.68     73.61 o 
  -3  17  18       31.50       55.47     53.35 o 
  -2  17  18       34.02       41.81     42.78 o 
  -1  17  18      111.65      152.78     64.93 o 
   0  17  18        0.47      -12.38     68.11 o 
  -2  18  18      393.15      369.01     51.99 o 
  -1  18  18       25.32      131.34     72.73 o 
  -4   1  19     1716.36     1265.69     95.13 o 
  -3   1  19      768.16     1016.28    249.95 o 
  -2   1  19      119.79       83.60     66.09 o 
  -1   1  19      822.75      916.37    119.26 o 
   0   1  19      686.18      862.26    116.59 o 
   1   1  19      587.68      631.29     75.27 o 
  -4   2  19     1705.89     1409.32    206.26 o 
  -3   2  19      729.06      675.95     92.95 o 
  -2   2  19      782.87      783.84    132.57 o 
  -1   2  19     1812.56     1906.73    116.96 o 
   0   2  19      105.95      225.18     56.54 o 
   1   2  19      335.88      408.36     70.35 o 
  -4   3  19     1301.02      833.61     72.13 o 
  -3   3  19      517.98      467.21     69.40 o 
  -2   3  19       64.97      -13.48     59.45 o 
  -1   3  19     1267.82     1058.89    140.08 o 
   0   3  19     1637.45     1734.86    165.82 o 
   1   3  19     1314.16     1270.10    125.60 o 
  -4   4  19       93.82       64.09     34.97 o 
  -3   4  19      126.93      122.71     49.57 o 
  -2   4  19       11.53      -27.33     53.09 o 
  -1   4  19      105.26      108.31     54.47 o 
   0   4  19      159.72      244.55     75.62 o 
   1   4  19      115.71      227.11    100.01 o 
  -4   5  19      187.43      110.87     42.99 o 
  -3   5  19      492.82      401.74     58.99 o 
  -2   5  19     1495.58     1491.41    107.18 o 
  -1   5  19     3163.22     3449.62    215.20 o 
   0   5  19     1400.79     1915.54    180.43 o 
   1   5  19      265.00      469.60     90.38 o 
  -4   6  19      563.17      418.22     60.10 o 
  -3   6  19      729.36      643.74     68.94 o 
  -2   6  19     1727.08     1568.91    142.61 o 
  -1   6  19     1668.52     1515.80    147.38 o 
   0   6  19      490.31      412.25    120.87 o 
   1   6  19      684.73      744.06    161.12 o 
  -4   7  19      880.47     1122.39    164.30 o 
  -3   7  19      791.27      609.86     78.87 o 
  -2   7  19     1321.94     1382.93    127.45 o 
  -1   7  19      481.13      466.82     90.41 o 
   0   7  19      851.59     1090.43    108.21 o 
   1   7  19      286.28      249.69     99.65 o 
  -4   8  19       96.52      128.11     78.43 o 
  -3   8  19        0.65        5.15     35.07 o 
  -2   8  19       89.56      111.82     50.32 o 
  -1   8  19       21.95       82.81     78.02 o 
   0   8  19       36.01       -6.64     54.23 o 
   1   8  19      374.96      561.05    143.77 o 
  -4   9  19      331.74      230.09     65.33 o 
  -3   9  19      555.20      417.30     51.54 o 
  -2   9  19      953.96      748.93    154.58 o 
  -1   9  19      945.48     1056.39    128.55 o 
   0   9  19        7.09      -47.37     81.74 o 
   1   9  19      322.55      382.49     79.09 o 
  -3  10  19      469.27      410.71     75.27 o 
  -2  10  19      391.11      465.25     80.50 o 
  -1  10  19     1416.66     1291.25    123.66 o 
   0  10  19       46.32       58.79     53.85 o 
   1  10  19        9.93      197.92    115.66 o 
  -3  11  19        5.20      -12.36     39.06 o 
  -2  11  19      549.99      297.62     66.73 o 
  -1  11  19      486.64      309.51     96.82 o 
   0  11  19      553.78      420.10     93.74 o 
  -3  12  19      241.32      154.65     66.51 o 
  -2  12  19       18.02      -25.15     44.00 o 
  -1  12  19      214.48      126.75     54.48 o 
   0  12  19       94.21      137.25     96.65 o 
  -3  13  19     1325.49     1350.15    128.02 o 
  -2  13  19     2665.69     2396.22    115.47 o 
  -1  13  19      462.97      435.44     66.95 o 
   0  13  19      373.10      564.05    134.69 o 
  -2  14  19     1618.57     1481.99    114.70 o 
  -1  14  19      552.62      437.83    103.36 o 
  -3   0  20     1986.29      857.12    667.27 o 
  -2   0  20      450.39      197.20    110.06 o 
  -1   0  20      164.38       42.17     70.66 o 
   0   0  20      112.75      127.41     74.02 o 
  -3   1  20     1010.94      745.10    233.84 o 
  -2   1  20      465.09      606.26     95.71 o 
  -1   1  20      116.33      162.97     52.10 o 
   0   1  20      110.96       87.80     38.71 o 
  -3   2  20      530.99      488.64     91.44 o 
  -2   2  20       11.83       77.54     83.55 o 
  -1   2  20       27.22        4.97     65.84 o 
   0   2  20      233.58      221.75     53.79 o 
  -3   3  20        2.34      -63.56     63.56 o 
  -2   3  20      114.63      137.71     60.97 o 
  -1   3  20      123.99      182.07     56.26 o 
   0   3  20        3.46       24.98     66.50 o 
  -3   4  20      514.74      415.10     68.68 o 
  -2   4  20      197.41      123.22     50.57 o 
  -1   4  20       31.91       69.41     58.22 o 
   0   4  20      603.47      449.42     75.14 o 
  -3   5  20      186.00      193.54     49.07 o 
  -2   5  20      116.98      111.84     54.77 o 
  -1   5  20        0.88      -48.09     48.09 o 
   0   5  20        9.16       53.24     76.40 o 
  -3   6  20        1.07      -22.94     39.45 o 
  -2   6  20       68.24       70.10     75.86 o 
  -1   6  20       72.22      127.13     82.87 o 
   0   6  20      203.99      231.44     72.15 o 
  -2   7  20      407.41      164.35     80.44 o 
  -1   7  20      398.34      399.62     69.37 o 
  -2   8  20      205.46      159.49     78.37 o 
  -1   8  20      513.65      661.21     85.11 o 
  -2   9  20      426.20      360.36     85.26 o 
  -1   9  20      502.81      333.20     94.52 o 
                                                 
